# Supplementary material for: MBD8 is required for LDL2-mediated transcriptional repression downstream of H3K9me2 in Arabidopsis
Source: Nucleic Acids Res. 2026 May 11;54(9):gkag361. doi: 10.1093/nar/gkag361 (PMC13157976; doi:10.1093/nar/gkag361)
Supplement: gkag361_Supplemental_Files [file gkag361_supplemental_files.zip]

Archive with 4 entries (4 files):
- Legend of Supplementary Tables.docx
- Supplementary Table S1.xlsx
- Supplementary Table S2.xlsx
- Supplementary_Figures.pdf
