# Supplementary material for: MBD8 is required for LDL2-mediated transcriptional repression downstream of H3K9me2 in Arabidopsis
Source: Nucleic Acids Res. 2026 May 11;54(9):gkag361. doi: 10.1093/nar/gkag361 (PMC13157976; doi:10.1093/nar/gkag361)
Supplement: gkag361_Supplemental_Files [file gkag361_supplemental_files.zip › Supplementary Table S1.xlsx]

## Sheet: Sheet1
Methylation context	Direction	Sequence
mCG	Sense	FAM-TTCTTG/5-Me-dC/GATTCAACATTCAGCTCTT/5-Me-dC/GATTCAACATTCAGCTCTT/5-Me-dC/GTT
	Antisense	AA/5-Me-dC/GAAGAGCTGAATGTTGAAT/5-Me-dC/GAAGAGCTGAATGTTGAAT/5-Me-dC/GCAAGAA
uCG	Sense	TTCTTGCGATTCAACATTCAGCTCTTCGATTCAACATTCAGCTCTTCGTT
	Antisense	AACGAAGAGCTGAATGTTGAATCGAAGAGCTGAATGTTGAATCGCAAGAA
mCHG	Sense	TTCTTG/5-Me-dC/CGATTAACATTCAGCTCTT/5-Me-dC/AGATTCAACATTCACTCTT/5-Me-dC/TGT
	Antisense	A/5-Me-dC/AGAAGAGTGAATGTTGAAT/5-Me-dC/TGAAGAGCTGAATGTTAAT/5-Me-dC/GGCAAGAA
uCHG	Sense	TTCTTGCCGATTAACATTCAGCTCTTCAGATTCAACATTCACTCTTCTGT
	Antisense	ACAGAAGAGTGAATGTTGAATCTGAAGAGCTGAATGTTAATCGGCAAGAA
mCHH	Sense	TTCTTG/5-Me-dC/CTATTCAACATTCACTGTG/5-Me-dC/ATGTCAACATTCAGCTCGGG/5-Me-dC/CA
	Antisense	TGG/5-Me-dC/CCGAGCTGAATGTTGACATG/5-Me-dC/ACAGTGAATGTTGAATAGG/5-Me-dC/AAGAA
uCHH	Sense	TTCTTGCCTATTCAACATTCACTGTGCATGTCAACATTCAGCTCGGGCCA
	Antisense	TGGCCCGAGCTGAATGTTGACATGCACAGTGAATGTTGAATAGGCAAGAA
