# Supplementary material for: MBD8 is required for LDL2-mediated transcriptional repression downstream of H3K9me2 in Arabidopsis
Source: Nucleic Acids Res. 2026 May 11;54(9):gkag361. doi: 10.1093/nar/gkag361 (PMC13157976; doi:10.1093/nar/gkag361)
Supplement: gkag361_Supplemental_Files [file gkag361_supplemental_files.zip › Supplementary Table S2.xlsx]

## Sheet: GFP IP
Accession	Description	FASTA Title Lines	# AAs	MW [kDa]	Coverage [%] (by Search Engine): WT	Coverage [%] (by Search Engine): MBD8-GFP	Coverage [%] (by Search Engine):LDL2-GFP	# PSMs (by Search Engine): WT	# PSMs (by Search Engine):MBD8-GFP	# PSMs (by Search Engine): LDL2-GFP
ATCG00490.1	ribulose-bisphosphate carboxylases	>ATCG00490.1 | Symbols: RBCL | ribulose-bisphosphate carboxylases | chrC:54958-56397 FORWARD LENGTH=479	479	52.9	64	64	66	224	310	344
AT3G13682	LDL2-GFP	LDL2-GFP	996	110.5		22	50		33	258
AT1G09340.1	chloroplast RNA binding	>AT1G09340.1 | Symbols: CRB, CSP41B, HIP1.3 | chloroplast RNA binding | chr1:3015473-3018035 FORWARD LENGTH=378	378	42.6	76	76	79	219	236	227
AT5G24710.1	Transducin/WD40 repeat-like superfamily protein	>AT5G24710.1 | Symbols: | Transducin/WD40 repeat-like superfamily protein | chr5:8459148-8467920 REVERSE LENGTH=1377	1377	148	68	64	58	401	482	200
AT2G39730.2	rubisco activase	>AT2G39730.2 | Symbols: RCA | rubisco activase | chr2:16571046-16573345 REVERSE LENGTH=446	446	49.1	74	75	79	162	197	195
AT1G68560.1	alpha-xylosidase 1	>AT1G68560.1 | Symbols: ATXYL1, XYL1, TRG1 | alpha-xylosidase 1 | chr1:25734435-25737897 REVERSE LENGTH=915	915	102.3	58	56	55	250	290	194
AT3G18080.1	B-S glucosidase 44	>AT3G18080.1 | Symbols: BGLU44 | B-S glucosidase 44 | chr3:6191586-6194124 FORWARD LENGTH=512	512	58.9	57	52	65	189	235	189
AT2G39730.1	rubisco activase	>AT2G39730.1 | Symbols: RCA | rubisco activase | chr2:16570951-16573345 REVERSE LENGTH=474	474	51.9	74	73	77	158	188	189
AT5G26742.2	DEAD box RNA helicase (RH3)	>AT5G26742.2 | Symbols: emb1138 | DEAD box RNA helicase (RH3) | chr5:9285540-9288871 REVERSE LENGTH=748	748	81.1	58	57	59	190	193	181
AT1G71695.1	Peroxidase superfamily protein	>AT1G71695.1 | Symbols: | Peroxidase superfamily protein | chr1:26964359-26966557 FORWARD LENGTH=358	358	39.5	59	54	59	128	134	181
AT5G26742.1	DEAD box RNA helicase (RH3)	>AT5G26742.1 | Symbols: emb1138 | DEAD box RNA helicase (RH3) | chr5:9285540-9288871 REVERSE LENGTH=747	747	81	59	58	59	190	192	179
AT1G07940.1	GTP binding Elongation factor Tu family protein	>AT1G07940.1 | Symbols: | GTP binding Elongation factor Tu family protein | chr1:2463350-2464792 REVERSE LENGTH=449;>AT5G60390.3 | Symbols: | GTP binding Elongation factor Tu family protein | chr5:24289226-24290675 FORWARD LENGTH=449;>AT1G07930.1 | Symbols: | GTP binding Elongation factor Tu family protein | chr1:2459014-2460458 FORWARD LENGTH=449;>AT5G60390.1 | Symbols: | GTP binding Elongation …	449	49.5	59	56	60	137	151	166
AT5G42080.1	dynamin-like protein	>AT5G42080.1 | Symbols: ADL1, ADL1A, AG68, DRP1A, RSW9, DL1 | dynamin-like protein | chr5:16820661-16824536 REVERSE LENGTH=610	610	68.1	76	82	83	185	186	163
AT3G01780.1	ARM repeat superfamily protein	>AT3G01780.1 | Symbols: TPLATE | ARM repeat superfamily protein | chr3:279171-283399 FORWARD LENGTH=1176	1176	130.8	68	67	55	279	315	155
AT5G28540.1	heat shock protein 70 (Hsp 70) family protein	>AT5G28540.1 | Symbols: BIP1 | heat shock protein 70 (Hsp 70) family protein | chr5:10540665-10543274 REVERSE LENGTH=669	669	73.6	51	53	48	135	211	155
AT5G42020.1	Heat shock protein 70 (Hsp 70) family protein	>AT5G42020.1 | Symbols: BIP, BIP2 | Heat shock protein 70 (Hsp 70) family protein | chr5:16807697-16810480 REVERSE LENGTH=668	668	73.5	51	53	48	128	213	151
AT4G20360.1	RAB GTPase homolog E1B	>AT4G20360.1 | Symbols: ATRAB8D, ATRABE1B, RABE1b | RAB GTPase homolog E1B | chr4:10990036-10991466 FORWARD LENGTH=476	476	51.6	65	67	74	123	143	145
AT5G20890.1	TCP-1/cpn60 chaperonin family protein	>AT5G20890.1 | Symbols: | TCP-1/cpn60 chaperonin family protein | chr5:7087020-7089906 REVERSE LENGTH=527	527	57.3	75	65	79	107	99	143
AT1G03090.2	methylcrotonyl-CoA carboxylase alpha chain, mitochondrial / 3-methylcrotonyl-CoA carboxylase 1 (MCCA)	>AT1G03090.2 | Symbols: MCCA | methylcrotonyl-CoA carboxylase alpha chain, mitochondrial / 3-methylcrotonyl-CoA carboxylase 1 (MCCA) | chr1:739715-743819 FORWARD LENGTH=734	734	80.4	77	71	73	128	98	143
AT5G20950.1	Glycosyl hydrolase family protein	>AT5G20950.1 | Symbols: | Glycosyl hydrolase family protein | chr5:7107609-7110775 REVERSE LENGTH=624;>AT5G20950.2 | Symbols: | Glycosyl hydrolase family protein | chr5:7107609-7110775 REVERSE LENGTH=624	624	67.9	52	48	53	174	174	140
AT3G54670.3	Structural maintenance of chromosomes (SMC) family protein	>AT3G54670.3 | Symbols: TTN8 | Structural maintenance of chromosomes (SMC) family protein | chr3:20235818-20243701 FORWARD LENGTH=1239	1239	143.3	58	60	48	336	359	139
AT3G50590.1	Transducin/WD40 repeat-like superfamily protein	>AT3G50590.1 | Symbols: | Transducin/WD40 repeat-like superfamily protein | chr3:18771292-18779220 FORWARD LENGTH=1614	1614	176.2	52	51	43	280	292	131
AT3G52930.1	Aldolase superfamily protein	>AT3G52930.1 | Symbols: | Aldolase superfamily protein | chr3:19627383-19628874 REVERSE LENGTH=358	358	38.5	78	73	80	72	70	128
AT2G18960.1	H(+)-ATPase 1	>AT2G18960.1 | Symbols: AHA1, PMA, OST2, HA1 | H(+)-ATPase 1 | chr2:8221858-8227268 FORWARD LENGTH=949	949	104.2	40	42	47	98	126	127
AT3G02530.1	TCP-1/cpn60 chaperonin family protein	>AT3G02530.1 | Symbols: | TCP-1/cpn60 chaperonin family protein | chr3:528806-532457 REVERSE LENGTH=535	535	58.9	64	47	72	112	77	127
ATCG00480.1	ATP synthase subunit beta	>ATCG00480.1 | Symbols: ATPB, PB | ATP synthase subunit beta | chrC:52660-54156 REVERSE LENGTH=498	498	53.9	68	72	82	99	120	125
AT1G59610.1	dynamin-like 3	>AT1G59610.1 | Symbols: ADL3, CF1, DRP2B, DL3 | dynamin-like 3 | chr1:21893413-21900780 FORWARD LENGTH=920	920	100.2	66	67	63	160	186	122
AT2G27170.2	Structural maintenance of chromosomes (SMC) family protein	>AT2G27170.2 | Symbols: TTN7, SMC3 | Structural maintenance of chromosomes (SMC) family protein | chr2:11609319-11617064 REVERSE LENGTH=1204;>AT2G27170.1 | Symbols: TTN7, SMC3 | Structural maintenance of chromosomes (SMC) family protein | chr2:11609319-11617064 REVERSE LENGTH=1204	1204	139.3	73	77	54	364	346	120
AT2G07360.2	SH3 domain-containing protein	>AT2G07360.2 | Symbols: | SH3 domain-containing protein | chr2:3047623-3057099 REVERSE LENGTH=1198	1198	130.3	45	44	43	211	214	120
AT5G16070.1	TCP-1/cpn60 chaperonin family protein	>AT5G16070.1 | Symbols: | TCP-1/cpn60 chaperonin family protein | chr5:5247549-5251050 REVERSE LENGTH=535	535	58.9	58	49	65	100	70	120
AT3G47800.1	Galactose mutarotase-like superfamily protein	>AT3G47800.1 | Symbols: | Galactose mutarotase-like superfamily protein | chr3:17634971-17636998 FORWARD LENGTH=358	358	39.7	52	53	58	105	121	119
AT5G25460.1	Protein of unknown function, DUF642	>AT5G25460.1 | Symbols: | Protein of unknown function, DUF642 | chr5:8863430-8865394 FORWARD LENGTH=369	369	40	62	60	61	135	131	118
AT3G57150.1	homologue of NAP57	>AT3G57150.1 | Symbols: NAP57, AtNAP57, CBF5, AtCBF5 | homologue of NAP57 | chr3:21154255-21155952 REVERSE LENGTH=565	565	63	72	73	56	226	256	117
AT1G10290.1	dynamin-like protein 6	>AT1G10290.1 | Symbols: ADL6, DRP2A | dynamin-like protein 6 | chr1:3370774-3377120 FORWARD LENGTH=914	914	99.1	63	71	56	148	163	115
AT2G24280.1	alpha/beta-Hydrolases superfamily protein	>AT2G24280.1 | Symbols: | alpha/beta-Hydrolases superfamily protein | chr2:10334622-10336927 FORWARD LENGTH=494	494	56.2	43	43	40	115	144	115
AT5G26000.1	thioglucoside glucohydrolase 1	>AT5G26000.1 | Symbols: TGG1, BGLU38 | thioglucoside glucohydrolase 1 | chr5:9079678-9082347 REVERSE LENGTH=541	541	61.1	42	40	48	81	92	115
AT3G03960.1	TCP-1/cpn60 chaperonin family protein	>AT3G03960.1 | Symbols: | TCP-1/cpn60 chaperonin family protein | chr3:1024432-1027604 FORWARD LENGTH=549	549	58.9	69	66	78	85	76	114
AT3G11830.1	TCP-1/cpn60 chaperonin family protein	>AT3G11830.1 | Symbols: | TCP-1/cpn60 chaperonin family protein | chr3:3732734-3736156 FORWARD LENGTH=557	557	59.7	67	58	73	81	71	113
AT5G02500.1	heat shock cognate protein 70-1	>AT5G02500.1 | Symbols: HSC70-1, HSP70-1, AT-HSC70-1, HSC70 | heat shock cognate protein 70-1 | chr5:554055-556334 REVERSE LENGTH=651	651	71.3	60	55	52	95	130	112
AT5G26360.1	TCP-1/cpn60 chaperonin family protein	>AT5G26360.1 | Symbols: | TCP-1/cpn60 chaperonin family protein | chr5:9255561-9258891 REVERSE LENGTH=555	555	60.3	59	58	69	95	81	112
AT4G30190.1	H(+)-ATPase 2	>AT4G30190.1 | Symbols: AHA2, PMA2, HA2 | H(+)-ATPase 2 | chr4:14770820-14775920 REVERSE LENGTH=948	948	104.3	42	44	48	96	116	109
AT3G20050.1	T-complex protein 1 alpha subunit	>AT3G20050.1 | Symbols: ATTCP-1, TCP-1 | T-complex protein 1 alpha subunit | chr3:6998544-7002266 REVERSE LENGTH=545	545	59.2	60	47	70	88	63	108
AT3G63140.1	chloroplast stem-loop binding protein of 41 kDa	>AT3G63140.1 | Symbols: CSP41A | chloroplast stem-loop binding protein of 41 kDa | chr3:23327006-23328620 REVERSE LENGTH=406	406	43.9	67	69	64	96	119	107
AT3G18190.1	TCP-1/cpn60 chaperonin family protein	>AT3G18190.1 | Symbols: | TCP-1/cpn60 chaperonin family protein | chr3:6232226-6233836 FORWARD LENGTH=536	536	57.7	60	55	78	83	75	107
AT3G01670.1	unknown protein; BEST Arabidopsis thaliana protein match is: unknown protein (TAIR:AT3G01680.1); Has 121 Blast hits to 111 proteins in 12 species: Archae - 0; Bacteria - 0; Metazoa - 0; Fungi - 0; Plants - 121; Viruses - 0; Other Eukaryotes - 0 (source: NCBI BLink).	>AT3G01670.1 | Symbols: | unknown protein; BEST Arabidopsis thaliana protein match is: unknown protein (TAIR:AT3G01680.1); Has 121 Blast hits to 111 proteins in 12 species: Archae - 0; Bacteria - 0; Metazoa - 0; Fungi - 0; Plants - 121; Viruses - 0; Other Eukaryotes - 0 (source: NCBI BLink). | chr3:247288-250261 FORWARD LENGTH=822	822	94.2	42	29	45	96	43	104
AT3G09260.1	Glycosyl hydrolase superfamily protein	>AT3G09260.1 | Symbols: PYK10, PSR3.1, BGLU23, LEB | Glycosyl hydrolase superfamily protein | chr3:2840657-2843730 REVERSE LENGTH=524	524	59.7	52	47	65	68	65	103
AT5G11420.1	Protein of unknown function, DUF642	>AT5G11420.1 | Symbols: | Protein of unknown function, DUF642 | chr5:3644655-3646991 FORWARD LENGTH=366	366	39.6	42	39	35	94	90	100
AT5G25980.2	glucoside glucohydrolase 2	>AT5G25980.2 | Symbols: TGG2, BGLU37 | glucoside glucohydrolase 2 | chr5:9072730-9075477 FORWARD LENGTH=547	547	62.7	57	45	56	87	123	99
AT5G62700.1	tubulin beta chain 3	>AT5G62700.1 | Symbols: TUB3 | tubulin beta chain 3 | chr5:25184501-25186426 FORWARD LENGTH=450;>AT5G62690.1 | Symbols: TUB2 | tubulin beta chain 2 | chr5:25181560-25183501 FORWARD LENGTH=450	450	50.7	68	62	65	73	81	97
AT5G38410.1	Ribulose bisphosphate carboxylase (small chain) family protein	>AT5G38410.1 | Symbols: | Ribulose bisphosphate carboxylase (small chain) family protein | chr5:15377501-15378306 REVERSE LENGTH=181	181	20.3	69	65	69	63	99	94
AT5G35970.1	P-loop containing nucleoside triphosphate hydrolases superfamily protein	>AT5G35970.1 | Symbols: | P-loop containing nucleoside triphosphate hydrolases superfamily protein | chr5:14119060-14123078 REVERSE LENGTH=961	961	105	53	47	53	102	120	91
AT1G14830.1	DYNAMIN-like 1C	>AT1G14830.1 | Symbols: ADL1C, ADL5, DRP1C, DL1C | DYNAMIN-like 1C | chr1:5107699-5111470 REVERSE LENGTH=614	614	68.7	70	68	71	105	99	91
AT1G24510.1	TCP-1/cpn60 chaperonin family protein	>AT1G24510.1 | Symbols: | TCP-1/cpn60 chaperonin family protein | chr1:8685504-8688101 REVERSE LENGTH=535	535	59.3	60	46	65	68	61	91
AT4G34030.1	3-methylcrotonyl-CoA carboxylase	>AT4G34030.1 | Symbols: MCCB | 3-methylcrotonyl-CoA carboxylase | chr4:16301298-16303949 FORWARD LENGTH=587	587	64	58	48	70	85	56	91
AT2G10940.1	Bifunctional inhibitor/lipid-transfer protein/seed storage 2S albumin superfamily protein	>AT2G10940.1 | Symbols: | Bifunctional inhibitor/lipid-transfer protein/seed storage 2S albumin superfamily protein | chr2:4311160-4312035 REVERSE LENGTH=291;>AT2G10940.2 | Symbols: | Bifunctional inhibitor/lipid-transfer protein/seed storage 2S albumin superfamily protein | chr2:4311160-4312035 REVERSE LENGTH=291	291	29.6	53	51	63	49	50	91
AT3G01680.1	CONTAINS InterPro DOMAIN/s: Mediator complex subunit Med28 (InterPro:IPR021640); BEST Arabidopsis thaliana protein match is: unknown protein (TAIR:AT3G01670.1); Has 122 Blast hits to 112 proteins in 13 species: Archae - 0; Bacteria - 0; Metazoa - 0; Fungi - 0; Plants - 122; Viruses - 0; Other Eukaryotes - 0 (source: NCBI BLink).	>AT3G01680.1 | Symbols: | CONTAINS InterPro DOMAIN/s: Mediator complex subunit Med28 (InterPro:IPR021640); BEST Arabidopsis thaliana protein match is: unknown protein (TAIR:AT3G01670.1); Has 122 Blast hits to 112 proteins in 13 species: Archae - 0; Bacteria - 0; Metazoa - 0; Fungi - 0; Plants - 122; Viruses - 0; Other Eukaryotes - 0 (source: NCBI BLink). | chr3:252033-255246 FORWARD LENGTH=740	740	85.2	38	27	44	96	31	90
AT1G42970.1	glyceraldehyde-3-phosphate dehydrogenase B subunit	>AT1G42970.1 | Symbols: GAPB | glyceraldehyde-3-phosphate dehydrogenase B subunit | chr1:16127552-16129584 FORWARD LENGTH=447	447	47.6	64	69	65	78	83	89
AT4G35090.1	catalase 2	>AT4G35090.1 | Symbols: CAT2 | catalase 2 | chr4:16700937-16703215 REVERSE LENGTH=492	492	56.9	59	61	63	67	70	84
AT4G19410.1	Pectinacetylesterase family protein	>AT4G19410.1 | Symbols: | Pectinacetylesterase family protein | chr4:10582188-10584766 REVERSE LENGTH=391	391	42.1	59	55	69	66	76	83
AT5G38430.1	Ribulose bisphosphate carboxylase (small chain) family protein	>AT5G38430.1 | Symbols: | Ribulose bisphosphate carboxylase (small chain) family protein | chr5:15384350-15385155 REVERSE LENGTH=181	181	20.3	69	65	69	60	89	82
AT1G67090.1	ribulose bisphosphate carboxylase small chain 1A	>AT1G67090.1 | Symbols: RBCS1A | ribulose bisphosphate carboxylase small chain 1A | chr1:25048465-25049249 REVERSE LENGTH=180	180	20.2	64	64	64	67	84	82
AT5G44340.1	tubulin beta chain 4	>AT5G44340.1 | Symbols: TUB4 | tubulin beta chain 4 | chr5:17859442-17860994 REVERSE LENGTH=444	444	49.8	60	54	73	64	70	81
AT5G23860.2	tubulin beta 8	>AT5G23860.2 | Symbols: TUB8 | tubulin beta 8 | chr5:8042962-8044528 FORWARD LENGTH=449;>AT5G23860.1 | Symbols: TUB8 | tubulin beta 8 | chr5:8042962-8044528 FORWARD LENGTH=449	449	50.6	62	59	56	64	71	80
AT5G06870.1	polygalacturonase inhibiting protein 2	>AT5G06870.1 | Symbols: PGIP2, ATPGIP2 | polygalacturonase inhibiting protein 2 | chr5:2133941-2135016 FORWARD LENGTH=330	330	37	59	59	68	67	87	78
AT2G29550.1	tubulin beta-7 chain	>AT2G29550.1 | Symbols: TUB7 | tubulin beta-7 chain | chr2:12644258-12645932 REVERSE LENGTH=449	449	50.7	65	56	52	62	69	78
AT3G55410.1	2-oxoglutarate dehydrogenase, E1 component	>AT3G55410.1 | Symbols: | 2-oxoglutarate dehydrogenase, E1 component | chr3:20541897-20545728 FORWARD LENGTH=1017	1017	115.1	35	26	39	52	35	78
AT2G30620.1	winged-helix DNA-binding transcription factor family protein	>AT2G30620.1 | Symbols: | winged-helix DNA-binding transcription factor family protein | chr2:13045360-13046267 FORWARD LENGTH=273	273	28.5	27	31	27	96	116	77
AT1G49240.1	actin 8	>AT1G49240.1 | Symbols: ACT8 | actin 8 | chr1:18216539-18217947 FORWARD LENGTH=377	377	41.8	51	60	68	63	69	77
AT4G20890.1	tubulin beta-9 chain	>AT4G20890.1 | Symbols: TUB9 | tubulin beta-9 chain | chr4:11182218-11183840 FORWARD LENGTH=444	444	49.6	65	59	64	61	67	77
AT1G21630.1	Calcium-binding EF hand family protein	>AT1G21630.1 | Symbols: | Calcium-binding EF hand family protein | chr1:7581457-7587796 FORWARD LENGTH=1218	1218	131.8	51	55	37	171	206	76
AT5G06860.1	polygalacturonase inhibiting protein 1	>AT5G06860.1 | Symbols: PGIP1, ATPGIP1 | polygalacturonase inhibiting protein 1 | chr5:2132373-2133434 FORWARD LENGTH=330	330	36.7	52	52	62	64	84	76
AT3G49430.1	SER/ARG-rich protein 34A	>AT3G49430.1 | Symbols: SRp34a, SR34a, At-SR34a | SER/ARG-rich protein 34A | chr3:18332668-18334829 FORWARD LENGTH=300;>AT3G49430.3 | Symbols: SRp34a, SR34a, At-SR34a | SER/ARG-rich protein 34A | chr3:18332668-18334829 FORWARD LENGTH=300	300	33.6	53	55	53	41	59	76
AT3G08580.1	ADP/ATP carrier 1	>AT3G08580.1 | Symbols: AAC1 | ADP/ATP carrier 1 | chr3:2605706-2607030 REVERSE LENGTH=381;>AT3G08580.2 | Symbols: AAC1 | ADP/ATP carrier 1 | chr3:2605706-2607030 REVERSE LENGTH=381	381	41.4	43	41	44	52	53	76
AT2G05920.1	Subtilase family protein	>AT2G05920.1 | Symbols: | Subtilase family protein | chr2:2269831-2272207 REVERSE LENGTH=754	754	80	62	57	61	133	115	75
AT3G13790.1	Glycosyl hydrolases family 32 protein	>AT3G13790.1 | Symbols: ATCWINV1, ATBFRUCT1 | Glycosyl hydrolases family 32 protein | chr3:4533084-4535831 REVERSE LENGTH=584	584	66.2	48	43	47	101	95	75
AT5G17920.1	Cobalamin-independent synthase family protein	>AT5G17920.1 | Symbols: ATCIMS, ATMETS, ATMS1 | Cobalamin-independent synthase family protein | chr5:5935771-5939195 FORWARD LENGTH=765;>AT5G17920.2 | Symbols: ATCIMS | Cobalamin-independent synthase family protein | chr5:5935771-5939195 FORWARD LENGTH=765	765	84.3	38	35	48	47	47	74
AT3G26650.1	glyceraldehyde 3-phosphate dehydrogenase A subunit	>AT3G26650.1 | Symbols: GAPA, GAPA-1 | glyceraldehyde 3-phosphate dehydrogenase A subunit | chr3:9795226-9796848 FORWARD LENGTH=396	396	42.5	58	58	59	71	77	73
AT1G20010.1	tubulin beta-5 chain	>AT1G20010.1 | Symbols: TUB5 | tubulin beta-5 chain | chr1:6938033-6940481 REVERSE LENGTH=449	449	50.3	53	52	59	50	58	73
AT1G55490.1	chaperonin 60 beta	>AT1G55490.1 | Symbols: CPN60B, LEN1 | chaperonin 60 beta | chr1:20715717-20718673 REVERSE LENGTH=600;>AT1G55490.2 | Symbols: CPN60B, LEN1 | chaperonin 60 beta | chr1:20715717-20718673 REVERSE LENGTH=600	600	63.8	46	47	48	50	47	73
AT1G22310	MBD8-GFP	MBD8-GFP	769	85.9		52	35		135	72
AT1G07820.2	Histone superfamily protein	>AT1G07820.2 | Symbols: | Histone superfamily protein | chr1:2421435-2421746 REVERSE LENGTH=103;>AT1G07660.1 | Symbols: | Histone superfamily protein | chr1:2369212-2369523 FORWARD LENGTH=103;>AT3G46320.1 | Symbols: | Histone superfamily protein | chr3:17020043-17020354 REVERSE LENGTH=103;>AT2G28740.1 | Symbols: HIS4 | histone H4 | chr2:12329643-12329954 REVERSE LENGTH=103;>AT1G07820.1 | Symbols:…	103	11.4	61	62	62	80	97	72
AT1G08520.1	ALBINA 1	>AT1G08520.1 | Symbols: ALB1, ALB-1V, V157, PDE166, CHLD | ALBINA 1 | chr1:2696538-2700819 FORWARD LENGTH=760	760	83.2	39	39	39	72	64	72
ATCG00120.1	ATP synthase subunit alpha	>ATCG00120.1 | Symbols: ATPA | ATP synthase subunit alpha | chrC:9938-11461 REVERSE LENGTH=507	507	55.3	34	39	52	41	60	71
AT2G36460.1	Aldolase superfamily protein	>AT2G36460.1 | Symbols: | Aldolase superfamily protein | chr2:15296929-15298387 REVERSE LENGTH=358	358	38.4	57	65	68	41	42	71
AT3G60750.1	Transketolase	>AT3G60750.1 | Symbols: | Transketolase | chr3:22454004-22456824 FORWARD LENGTH=741	741	79.9	34	32	43	43	40	71
AT4G26630.1	DEK domain-containing chromatin associated protein	>AT4G26630.1 | Symbols: | DEK domain-containing chromatin associated protein | chr4:13430873-13434877 REVERSE LENGTH=763;>AT4G26630.2 | Symbols: | DEK domain-containing chromatin associated protein | chr4:13430873-13434877 REVERSE LENGTH=763	763	85.2	30	31	21	144	160	70
AT3G60190.1	DYNAMIN-like 1E	>AT3G60190.1 | Symbols: ADL4, ADLP2, EDR3, DRP1E, ADL1E, DL1E | DYNAMIN-like 1E | chr3:22244367-22247651 REVERSE LENGTH=624	624	69.8	68	66	68	85	100	70
AT3G09440.1	Heat shock protein 70 (Hsp 70) family protein	>AT3G09440.1 | Symbols: | Heat shock protein 70 (Hsp 70) family protein | chr3:2903434-2905632 REVERSE LENGTH=649;>AT3G09440.2 | Symbols: | Heat shock protein 70 (Hsp 70) family protein | chr3:2903434-2905632 REVERSE LENGTH=649	649	71.1	46	42	44	62	82	70
AT5G02490.1	Heat shock protein 70 (Hsp 70) family protein	>AT5G02490.1 | Symbols: | Heat shock protein 70 (Hsp 70) family protein | chr5:550296-552565 REVERSE LENGTH=653	653	71.3	30	27	26	56	77	70
AT3G12580.1	heat shock protein 70	>AT3G12580.1 | Symbols: HSP70, ATHSP70 | heat shock protein 70 | chr3:3991487-3993689 REVERSE LENGTH=650	650	71.1	26	26	22	54	74	70
AT5G09810.1	actin 7	>AT5G09810.1 | Symbols: ACT7 | actin 7 | chr5:3052809-3054220 FORWARD LENGTH=377	377	41.7	54	60	63	61	63	70
AT1G04820.1	tubulin alpha-4 chain	>AT1G04820.1 | Symbols: TUA4, TOR2 | tubulin alpha-4 chain | chr1:1356421-1358266 REVERSE LENGTH=450;>AT1G50010.1 | Symbols: TUA2 | tubulin alpha-2 chain | chr1:18517737-18519729 FORWARD LENGTH=450	450	49.5	64	54	65	65	61	70
AT1G49750.1	Leucine-rich repeat (LRR) family protein	>AT1G49750.1 | Symbols: | Leucine-rich repeat (LRR) family protein | chr1:18411177-18412779 REVERSE LENGTH=494	494	54.4	42	42	46	107	102	69
AT1G72970.1	Glucose-methanol-choline (GMC) oxidoreductase family protein	>AT1G72970.1 | Symbols: HTH, EDA17 | Glucose-methanol-choline (GMC) oxidoreductase family protein | chr1:27452872-27455706 FORWARD LENGTH=594	594	65.3	43	44	49	90	94	69
AT5G07030.1	Eukaryotic aspartyl protease family protein	>AT5G07030.1 | Symbols: | Eukaryotic aspartyl protease family protein | chr5:2183600-2185717 REVERSE LENGTH=455	455	48.7	58	50	47	91	79	69
AT4G14960.2	Tubulin/FtsZ family protein	>AT4G14960.2 | Symbols: TUA6 | Tubulin/FtsZ family protein | chr4:8548769-8550319 REVERSE LENGTH=450	450	49.5	64	54	65	64	62	69
AT1G56070.1	Ribosomal protein S5/Elongation factor G/III/V family protein	>AT1G56070.1 | Symbols: LOS1 | Ribosomal protein S5/Elongation factor G/III/V family protein | chr1:20968245-20971077 REVERSE LENGTH=843	843	93.8	41	31	47	55	51	69
AT2G42520.1	P-loop containing nucleoside triphosphate hydrolases superfamily protein	>AT2G42520.1 | Symbols: | P-loop containing nucleoside triphosphate hydrolases superfamily protein | chr2:17705382-17708744 FORWARD LENGTH=633	633	67.6	40	46	41	76	93	68
AT3G04120.1	glyceraldehyde-3-phosphate dehydrogenase C subunit 1	>AT3G04120.1 | Symbols: GAPC, GAPC-1, GAPC1 | glyceraldehyde-3-phosphate dehydrogenase C subunit 1 | chr3:1081077-1083131 FORWARD LENGTH=338	338	36.9	56	59	72	45	50	68
AT3G13470.1	TCP-1/cpn60 chaperonin family protein	>AT3G13470.1 | Symbols: | TCP-1/cpn60 chaperonin family protein | chr3:4389685-4392624 FORWARD LENGTH=596	596	63.3	43	43	47	46	42	68
AT3G20820.1	Leucine-rich repeat (LRR) family protein	>AT3G20820.1 | Symbols: | Leucine-rich repeat (LRR) family protein | chr3:7280930-7282027 FORWARD LENGTH=365	365	39.8	70	68	73	67	68	66
AT3G11130.1	Clathrin, heavy chain	>AT3G11130.1 | Symbols: | Clathrin, heavy chain | chr3:3482575-3491667 REVERSE LENGTH=1705	1705	193.1	26	28	32	57	66	66
AT5G08680.1	ATP synthase alpha/beta family protein	>AT5G08680.1 | Symbols: | ATP synthase alpha/beta family protein | chr5:2821992-2824683 FORWARD LENGTH=559	559	59.8	44	36	53	36	48	66
AT1G80410.2	tetratricopeptide repeat (TPR)-containing protein	>AT1G80410.2 | Symbols: EMB2753 | tetratricopeptide repeat (TPR)-containing protein | chr1:30227779-30234832 REVERSE LENGTH=911	911	103.9	51	50	43	121	128	65
AT3G58570.1	P-loop containing nucleoside triphosphate hydrolases superfamily protein	>AT3G58570.1 | Symbols: | P-loop containing nucleoside triphosphate hydrolases superfamily protein | chr3:21657099-21660352 FORWARD LENGTH=646	646	69.2	42	45	34	71	95	65
AT3G58510.1	DEA(D/H)-box RNA helicase family protein	>AT3G58510.1 | Symbols: | DEA(D/H)-box RNA helicase family protein | chr3:21640608-21643464 FORWARD LENGTH=612;>AT3G58510.2 | Symbols: | DEA(D/H)-box RNA helicase family protein | chr3:21640608-21643464 FORWARD LENGTH=612;>AT3G58510.3 | Symbols: | DEA(D/H)-box RNA helicase family protein | chr3:21640608-21643464 FORWARD LENGTH=612	612	66	46	56	60	61	84	65
ATCG00280.1	photosystem II reaction center protein C	>ATCG00280.1 | Symbols: PSBC | photosystem II reaction center protein C | chrC:33720-35141 FORWARD LENGTH=473	473	51.8	20	23	30	36	42	65
AT3G16420.2	PYK10-binding protein 1	>AT3G16420.2 | Symbols: PBP1 | PYK10-binding protein 1 | chr3:5579560-5580674 FORWARD LENGTH=298;>AT3G16420.1 | Symbols: PBP1, JAL30 | PYK10-binding protein 1 | chr3:5579560-5580674 FORWARD LENGTH=298;>AT3G16420.3 | Symbols: PBP1 | PYK10-binding protein 1 | chr3:5579560-5580674 FORWARD LENGTH=298	298	32.1	76	66	76	35	37	65
AT2G38040.2	acetyl Co-enzyme a carboxylase carboxyltransferase alpha subunit	>AT2G38040.2 | Symbols: CAC3 | acetyl Co-enzyme a carboxylase carboxyltransferase alpha subunit | chr2:15917612-15920749 FORWARD LENGTH=769;>AT2G38040.1 | Symbols: CAC3 | acetyl Co-enzyme a carboxylase carboxyltransferase alpha subunit | chr2:15917612-15920749 FORWARD LENGTH=769	769	85.3	65	69	46	119	144	64
AT4G25630.1	fibrillarin 2	>AT4G25630.1 | Symbols: FIB2, ATFIB2 | fibrillarin 2 | chr4:13074239-13076205 FORWARD LENGTH=320	320	33.6	50	53	65	88	83	64
AT5G49910.1	chloroplast heat shock protein 70-2	>AT5G49910.1 | Symbols: CPHSC70-2EAT SHOCK PROTEIN 70-2, HSC70-7, cpHsc70-2 | chloroplast heat shock protein 70-2 | chr5:20303470-20306295 FORWARD LENGTH=718	718	77	43	45	39	62	74	64
AT3G08530.1	Clathrin, heavy chain	>AT3G08530.1 | Symbols: | Clathrin, heavy chain | chr3:2587171-2595411 REVERSE LENGTH=1703	1703	193.1	25	29	31	58	68	64
AT5G63420.1	RNA-metabolising metallo-beta-lactamase family protein	>AT5G63420.1 | Symbols: emb2746 | RNA-metabolising metallo-beta-lactamase family protein | chr5:25400515-25405807 FORWARD LENGTH=911	911	100.5	40	41	40	69	66	64
AT5G12250.1	beta-6 tubulin	>AT5G12250.1 | Symbols: TUB6 | beta-6 tubulin | chr5:3961317-3962971 REVERSE LENGTH=449	449	50.6	53	51	55	45	54	64
AT1G20760.1	Calcium-binding EF hand family protein	>AT1G20760.1 | Symbols: | Calcium-binding EF hand family protein | chr1:7209515-7214773 FORWARD LENGTH=1019	1019	109.8	43	48	38	120	169	63
AT5G62390.1	BCL-2-associated athanogene 7	>AT5G62390.1 | Symbols: ATBAG7, BAG7 | BCL-2-associated athanogene 7 | chr5:25052377-25054170 REVERSE LENGTH=446	446	51.5	40	37	35	79	88	62
AT4G24280.1	chloroplast heat shock protein 70-1	>AT4G24280.1 | Symbols: cpHsc70-1 | chloroplast heat shock protein 70-1 | chr4:12590094-12593437 FORWARD LENGTH=718	718	76.5	44	47	43	62	83	62
AT4G29010.1	Enoyl-CoA hydratase/isomerase family	>AT4G29010.1 | Symbols: AIM1 | Enoyl-CoA hydratase/isomerase family | chr4:14297312-14302016 REVERSE LENGTH=721	721	77.8	50	39	42	72	69	61
AT5G44020.1	HAD superfamily, subfamily IIIB acid phosphatase	>AT5G44020.1 | Symbols: | HAD superfamily, subfamily IIIB acid phosphatase | chr5:17712433-17714046 FORWARD LENGTH=272	272	31	63	59	66	53	60	61
AT5G50920.1	CLPC homologue 1	>AT5G50920.1 | Symbols: CLPC, ATHSP93-V, HSP93-V, DCA1, CLPC1 | CLPC homologue 1 | chr5:20715710-20719800 REVERSE LENGTH=929	929	103.4	35	34	36	46	58	61
AT5G61780.1	TUDOR-SN protein 2	>AT5G61780.1 | Symbols: Tudor2, AtTudor2, TSN2 | TUDOR-SN protein 2 | chr5:24822012-24826641 FORWARD LENGTH=985	985	107.7	36	28	39	45	44	61
AT4G30610.1	alpha/beta-Hydrolases superfamily protein	>AT4G30610.1 | Symbols: BRS1, SCPL24 | alpha/beta-Hydrolases superfamily protein | chr4:14944219-14948391 FORWARD LENGTH=465	465	52.8	34	37	44	56	77	60
AT5G14740.1	carbonic anhydrase 2	>AT5G14740.1 | Symbols: CA2, CA18, BETA CA2 | carbonic anhydrase 2 | chr5:4758257-4762382 FORWARD LENGTH=331	331	36.6	59	51	59	60	69	60
AT5G52470.1	fibrillarin 1	>AT5G52470.1 | Symbols: FIB1, FBR1, ATFIB1, ATFBR1, SKIP7 | fibrillarin 1 | chr5:21294290-21296509 FORWARD LENGTH=308	308	32.8	49	52	57	93	88	59
AT3G46780.1	plastid transcriptionally active 16	>AT3G46780.1 | Symbols: PTAC16 | plastid transcriptionally active 16 | chr3:17228766-17231021 FORWARD LENGTH=510	510	54.3	58	64	60	46	64	59
AT1G48920.1	nucleolin like 1	>AT1G48920.1 | Symbols: ATNUC-L1, PARL1, NUC-L1 | nucleolin like 1 | chr1:18098186-18101422 FORWARD LENGTH=557	557	58.7	33	31	37	54	56	59
ATMG01190.1	ATP synthase subunit 1	>ATMG01190.1 | Symbols: ATP1 | ATP synthase subunit 1 | chrM:302166-303689 REVERSE LENGTH=507	507	54.9	38	33	49	28	35	59
AT2G28000.1	chaperonin-60alpha	>AT2G28000.1 | Symbols: CPN60A, CH-CPN60A, SLP | chaperonin-60alpha | chr2:11926603-11929184 FORWARD LENGTH=586	586	62	38	30	46	30	21	59
AT4G38970.1	fructose-bisphosphate aldolase 2	>AT4G38970.1 | Symbols: FBA2 | fructose-bisphosphate aldolase 2 | chr4:18163714-18165659 REVERSE LENGTH=398	398	43	41	56	56	42	56	58
AT1G75780.1	tubulin beta-1 chain	>AT1G75780.1 | Symbols: TUB1 | tubulin beta-1 chain | chr1:28451378-28453602 REVERSE LENGTH=447	447	50.2	41	42	36	43	50	58
AT5G19770.1	tubulin alpha-3	>AT5G19770.1 | Symbols: TUA3 | tubulin alpha-3 | chr5:6682761-6684474 REVERSE LENGTH=450;>AT5G19780.1 | Symbols: TUA5 | tubulin alpha-5 | chr5:6687212-6688926 FORWARD LENGTH=450	450	49.6	44	47	51	52	46	58
AT1G13440.1	glyceraldehyde-3-phosphate dehydrogenase C2	>AT1G13440.1 | Symbols: GAPC-2, GAPC2 | glyceraldehyde-3-phosphate dehydrogenase C2 | chr1:4608465-4610494 REVERSE LENGTH=338	338	36.9	54	57	68	43	40	58
AT5G01410.1	Aldolase-type TIM barrel family protein	>AT5G01410.1 | Symbols: PDX1, ATPDX1.3, RSR4, PDX1.3, ATPDX1 | Aldolase-type TIM barrel family protein | chr5:172576-173505 REVERSE LENGTH=309	309	33.2	53	37	53	46	35	58
AT5G02870.1	Ribosomal protein L4/L1 family	>AT5G02870.1 | Symbols: | Ribosomal protein L4/L1 family | chr5:657830-659526 FORWARD LENGTH=407	407	44.7	48	40	46	48	54	57
ATCG00680.1	photosystem II reaction center protein B	>ATCG00680.1 | Symbols: PSBB | photosystem II reaction center protein B | chrC:72371-73897 FORWARD LENGTH=508	508	56	29	27	27	40	41	57
AT2G47110.2	ubiquitin 6	>AT2G47110.2 | Symbols: UBQ6 | ubiquitin 6 | chr2:19344701-19345174 FORWARD LENGTH=157;>AT2G47110.1 | Symbols: UBQ6 | ubiquitin 6 | chr2:19344701-19345174 FORWARD LENGTH=157	157	17.8	49	44	57	52	31	57
AT3G09980.1	Family of unknown function (DUF662)	>AT3G09980.1 | Symbols: | Family of unknown function (DUF662) | chr3:3069358-3071145 FORWARD LENGTH=178	178	20.6	74	73	74	72	107	56
AT2G32920.1	PDI-like 2-3	>AT2G32920.1 | Symbols: ATPDIL2-3, PDI9, ATPDI9, PDIL2-3 | PDI-like 2-3 | chr2:13962502-13965406 REVERSE LENGTH=440	440	47.7	57	55	61	76	89	56
AT3G13920.4	eukaryotic translation initiation factor 4A1	>AT3G13920.4 | Symbols: EIF4A1 | eukaryotic translation initiation factor 4A1 | chr3:4592635-4594128 REVERSE LENGTH=407	407	46.1	48	62	57	46	68	56
AT1G12900.1	glyceraldehyde 3-phosphate dehydrogenase A subunit 2	>AT1G12900.1 | Symbols: GAPA-2 | glyceraldehyde 3-phosphate dehydrogenase A subunit 2 | chr1:4392634-4394283 REVERSE LENGTH=399	399	42.8	52	45	45	64	64	56
AT1G28290.1	arabinogalactan protein 31	>AT1G28290.1 | Symbols: AGP31 | arabinogalactan protein 31 | chr1:9889331-9890843 REVERSE LENGTH=359	359	38.5	23	17	23	61	64	55
AT5G35630.3	glutamine synthetase 2	>AT5G35630.3 | Symbols: GS2, GLN2, ATGSL1 | glutamine synthetase 2 | chr5:13831220-13833239 FORWARD LENGTH=430;>AT5G35630.2 | Symbols: GS2, GLN2, ATGSL1 | glutamine synthetase 2 | chr5:13831220-13833239 FORWARD LENGTH=430;>AT5G35630.1 | Symbols: GS2, GLN2, ATGSL1 | glutamine synthetase 2 | chr5:13831220-13833239 FORWARD LENGTH=430	430	47.4	48	40	48	53	51	55
AT3G12110.1	actin-11	>AT3G12110.1 | Symbols: ACT11 | actin-11 | chr3:3858116-3859609 FORWARD LENGTH=377	377	41.6	35	36	36	48	46	55
AT1G80070.1	Pre-mRNA-processing-splicing factor	>AT1G80070.1 | Symbols: SUS2, EMB33, EMB177, EMB14 | Pre-mRNA-processing-splicing factor | chr1:30118052-30127574 FORWARD LENGTH=2359	2359	275.3	16	15	19	41	44	55
AT1G61730.1	DNA-binding storekeeper protein-related transcriptional regulator	>AT1G61730.1 | Symbols: | DNA-binding storekeeper protein-related transcriptional regulator | chr1:22793447-22794577 REVERSE LENGTH=376	376	40.9	47	49	44	116	120	54
AT3G52920.1	Family of unknown function (DUF662)	>AT3G52920.1 | Symbols: | Family of unknown function (DUF662) | chr3:19624601-19625981 FORWARD LENGTH=180	180	21	67	68	67	57	72	54
AT3G21770.1	Peroxidase superfamily protein	>AT3G21770.1 | Symbols: | Peroxidase superfamily protein | chr3:7673345-7674661 FORWARD LENGTH=329	329	35.8	47	52	50	56	49	54
AT2G38230.1	pyridoxine biosynthesis 1.1	>AT2G38230.1 | Symbols: ATPDX1.1, PDX1.1 | pyridoxine biosynthesis 1.1 | chr2:16011475-16012404 FORWARD LENGTH=309	309	32.8	40	38	43	38	39	54
AT5G23060.1	calcium sensing receptor	>AT5G23060.1 | Symbols: CaS | calcium sensing receptor | chr5:7736760-7738412 REVERSE LENGTH=387	387	41.3	40	31	49	36	31	54
AT2G36410.2	Family of unknown function (DUF662)	>AT2G36410.2 | Symbols: | Family of unknown function (DUF662) | chr2:15279041-15280270 FORWARD LENGTH=192	192	21.9	56	54	54	66	107	53
AT2G16430.2	purple acid phosphatase 10	>AT2G16430.2 | Symbols: PAP10, ATPAP10 | purple acid phosphatase 10 | chr2:7120502-7122772 REVERSE LENGTH=468	468	54.2	54	44	47	92	86	53
AT1G43170.3	ribosomal protein 1	>AT1G43170.3 | Symbols: ARP1, RPL3A, RP1 | ribosomal protein 1 | chr1:16266992-16268631 FORWARD LENGTH=389;>AT1G43170.9 | Symbols: RP1 | ribosomal protein 1 | chr1:16266992-16268631 FORWARD LENGTH=389;>AT1G43170.8 | Symbols: RP1 | ribosomal protein 1 | chr1:16266992-16268631 FORWARD LENGTH=389;>AT1G43170.2 | Symbols: ARP1, RPL3A, RP1 | ribosomal protein 1 | chr1:16266992-16268631 FORWARD LENGTH=3…	389	44.5	52	51	55	56	52	53
AT2G21330.1	fructose-bisphosphate aldolase 1	>AT2G21330.1 | Symbols: FBA1 | fructose-bisphosphate aldolase 1 | chr2:9128416-9130152 REVERSE LENGTH=399	399	42.9	36	57	50	42	52	53
AT1G74470.1	Pyridine nucleotide-disulphide oxidoreductase family protein	>AT1G74470.1 | Symbols: | Pyridine nucleotide-disulphide oxidoreductase family protein | chr1:27991248-27992845 FORWARD LENGTH=467	467	51.8	38	50	44	33	47	53
AT5G07350.2	TUDOR-SN protein 1	>AT5G07350.2 | Symbols: Tudor1, AtTudor1, TSN1 | TUDOR-SN protein 1 | chr5:2320021-2324892 REVERSE LENGTH=1007	1007	110	23	24	33	38	40	53
AT4G13930.1	serine hydroxymethyltransferase 4	>AT4G13930.1 | Symbols: SHM4 | serine hydroxymethyltransferase 4 | chr4:8048013-8050021 REVERSE LENGTH=471	471	51.7	46	40	48	46	32	53
AT2G28790.1	Pathogenesis-related thaumatin superfamily protein	>AT2G28790.1 | Symbols: | Pathogenesis-related thaumatin superfamily protein | chr2:12354664-12355413 REVERSE LENGTH=249	249	27	51	51	51	28	32	53
AT3G14310.1	pectin methylesterase 3	>AT3G14310.1 | Symbols: ATPME3, PME3 | pectin methylesterase 3 | chr3:4772214-4775095 REVERSE LENGTH=592	592	64.2	39	44	39	47	71	52
AT5G15230.1	GAST1 protein homolog 4	>AT5G15230.1 | Symbols: GASA4 | GAST1 protein homolog 4 | chr5:4945017-4946025 FORWARD LENGTH=106	106	12	45	46	45	46	50	52
AT3G09630.1	Ribosomal protein L4/L1 family	>AT3G09630.1 | Symbols: | Ribosomal protein L4/L1 family | chr3:2953813-2955444 FORWARD LENGTH=406	406	44.7	47	39	49	48	49	52
AT4G13940.1	S-adenosyl-L-homocysteine hydrolase	>AT4G13940.1 | Symbols: HOG1, EMB1395, SAHH1, MEE58, ATSAHH1 | S-adenosyl-L-homocysteine hydrolase | chr4:8054931-8056676 FORWARD LENGTH=485	485	53.3	45	44	57	44	33	52
AT2G45820.1	Remorin family protein	>AT2G45820.1 | Symbols: | Remorin family protein | chr2:18863147-18864576 REVERSE LENGTH=190	190	21	64	65	64	57	66	51
AT3G01190.1	Peroxidase superfamily protein	>AT3G01190.1 | Symbols: | Peroxidase superfamily protein | chr3:67236-68477 REVERSE LENGTH=321	321	34.9	68	71	66	52	64	51
AT1G54270.2	eif4a-2	>AT1G54270.2 | Symbols: EIF4A-2 | eif4a-2 | chr1:20260495-20262018 FORWARD LENGTH=407	407	46.2	44	54	56	47	61	51
AT4G30170.1	Peroxidase family protein	>AT4G30170.1 | Symbols: | Peroxidase family protein | chr4:14762922-14764482 FORWARD LENGTH=325	325	35.8	66	65	69	49	45	51
AT1G02840.3	RNA-binding (RRM/RBD/RNP motifs) family protein	>AT1G02840.3 | Symbols: SR1, ATSRP34, SRP34, SR34, At-SR34 | RNA-binding (RRM/RBD/RNP motifs) family protein | chr1:626918-629583 FORWARD LENGTH=303;>AT1G02840.1 | Symbols: SR1, ATSRP34, SRP34, SR34, At-SR34 | RNA-binding (RRM/RBD/RNP motifs) family protein | chr1:626918-629583 FORWARD LENGTH=303	303	33.7	45	45	47	31	24	51
AT5G63810.1	beta-galactosidase 10	>AT5G63810.1 | Symbols: BGAL10 | beta-galactosidase 10 | chr5:25537242-25541315 FORWARD LENGTH=741	741	83	48	49	34	124	141	50
AT1G78900.1	vacuolar ATP synthase subunit A	>AT1G78900.1 | Symbols: VHA-A | vacuolar ATP synthase subunit A | chr1:29660463-29664575 FORWARD LENGTH=623;>AT1G78900.2 | Symbols: VHA-A | vacuolar ATP synthase subunit A | chr1:29660463-29664575 FORWARD LENGTH=623	623	68.8	42	52	50	34	47	50
AT4G04640.1	ATPase, F1 complex, gamma subunit protein	>AT4G04640.1 | Symbols: ATPC1 | ATPase, F1 complex, gamma subunit protein | chr4:2350761-2351882 REVERSE LENGTH=373	373	40.9	36	36	47	35	40	50
AT5G57460.1	unknown protein; FUNCTIONS IN: molecular_function unknown; INVOLVED IN: biological_process unknown; LOCATED IN: plasma membrane, chloroplast; EXPRESSED IN: 23 plant structures; EXPRESSED DURING: 13 growth stages; Has 166 Blast hits to 166 proteins in 41 species: Archae - 0; Bacteria - 0; Metazoa - 112; Fungi - 4; Plants - 36; Viruses - 0; Other Eukaryotes - 14 (source: NCBI BLink).	>AT5G57460.1 | Symbols: | unknown protein; FUNCTIONS IN: molecular_function unknown; INVOLVED IN: biological_process unknown; LOCATED IN: plasma membrane, chloroplast; EXPRESSED IN: 23 plant structures; EXPRESSED DURING: 13 growth stages; Has 166 Blast hits to 166 proteins in 41 species: Archae - 0; Bacteria - 0; Metazoa - 112; Fungi - 4; Plants - 36; Viruses - 0; Other Eukaryotes - 14 (source: N…	646	70.5	37	39	33	104	107	49
AT5G03660.1	Family of unknown function (DUF662)	>AT5G03660.1 | Symbols: | Family of unknown function (DUF662) | chr5:938068-939811 FORWARD LENGTH=173	173	20.2	79	70	71	66	103	49
AT3G53750.1	actin 3	>AT3G53750.1 | Symbols: ACT3 | actin 3 | chr3:19915924-19917371 FORWARD LENGTH=377;>AT2G37620.1 | Symbols: ACT1, AAc1 | actin 1 | chr2:15779761-15781241 FORWARD LENGTH=377;>AT2G37620.2 | Symbols: ACT1, AAc1 | actin 1 | chr2:15779761-15781241 FORWARD LENGTH=377	377	41.8	40	46	45	44	42	49
AT1G75750.1	GAST1 protein homolog 1	>AT1G75750.1 | Symbols: GASA1 | GAST1 protein homolog 1 | chr1:28441813-28442284 REVERSE LENGTH=98	98	10.7	40	40	40	38	26	49
AT1G72610.1	germin-like protein 1	>AT1G72610.1 | Symbols: GLP1, ATGER1, GER1 | germin-like protein 1 | chr1:27339302-27339928 REVERSE LENGTH=208	208	21.5	13	13	13	48	53	48
AT1G20620.1	catalase 3	>AT1G20620.1 | Symbols: CAT3, SEN2, ATCAT3 | catalase 3 | chr1:7143142-7146193 FORWARD LENGTH=492	492	56.7	48	45	51	39	45	48
AT2G06850.1	xyloglucan endotransglucosylase/hydrolase 4	>AT2G06850.1 | Symbols: EXGT-A1, EXT, XTH4 | xyloglucan endotransglucosylase/hydrolase 4 | chr2:2763619-2765490 FORWARD LENGTH=296	296	34.3	45	44	54	37	38	48
AT2G21390.1	Coatomer, alpha subunit	>AT2G21390.1 | Symbols: | Coatomer, alpha subunit | chr2:9152428-9156577 FORWARD LENGTH=1218	1218	136.4	22	17	33	30	22	48
AT4G37930.1	serine transhydroxymethyltransferase 1	>AT4G37930.1 | Symbols: SHM1, STM, SHMT1 | serine transhydroxymethyltransferase 1 | chr4:17831891-17834742 REVERSE LENGTH=517	517	57.4	51	49	62	48	44	47
AT3G01500.2	carbonic anhydrase 1	>AT3G01500.2 | Symbols: CA1 | carbonic anhydrase 1 | chr3:194853-197873 REVERSE LENGTH=347	347	37.4	50	49	55	47	42	47
AT2G18980.1	Peroxidase superfamily protein	>AT2G18980.1 | Symbols: | Peroxidase superfamily protein | chr2:8233419-8235294 REVERSE LENGTH=323	323	35.8	70	65	69	42	37	47
AT1G33140.1	Ribosomal protein L6 family	>AT1G33140.1 | Symbols: PGY2 | Ribosomal protein L6 family | chr1:12023360-12024502 FORWARD LENGTH=194;>AT1G33120.1 | Symbols: | Ribosomal protein L6 family | chr1:12010986-12012223 FORWARD LENGTH=194	194	22	66	68	68	30	35	47
AT5G20290.1	Ribosomal protein S8e family protein	>AT5G20290.1 | Symbols: | Ribosomal protein S8e family protein | chr5:6851695-6853012 REVERSE LENGTH=222	222	25	61	60	61	37	34	47
AT4G34980.1	subtilisin-like serine protease 2	>AT4G34980.1 | Symbols: SLP2 | subtilisin-like serine protease 2 | chr4:16656929-16659223 REVERSE LENGTH=764	764	81	28	35	33	45	43	46
AT3G62870.1	Ribosomal protein L7Ae/L30e/S12e/Gadd45 family protein	>AT3G62870.1 | Symbols: | Ribosomal protein L7Ae/L30e/S12e/Gadd45 family protein | chr3:23242862-23244273 REVERSE LENGTH=256	256	29	57	53	50	44	38	46
AT2G39850.1	Subtilisin-like serine endopeptidase family protein	>AT2G39850.1 | Symbols: | Subtilisin-like serine endopeptidase family protein | chr2:16630626-16634100 FORWARD LENGTH=775	775	87.9	44	45	36	93	121	45
AT1G04980.1	PDI-like 2-2	>AT1G04980.1 | Symbols: ATPDIL2-2, ATPDI10, PDI10, PDIL2-2 | PDI-like 2-2 | chr1:1413869-1416120 REVERSE LENGTH=447	447	48.4	68	65	60	102	104	45
AT2G04160.1	Subtilisin-like serine endopeptidase family protein	>AT2G04160.1 | Symbols: AIR3 | Subtilisin-like serine endopeptidase family protein | chr2:1401450-1407694 REVERSE LENGTH=772	772	82.8	37	46	36	61	72	45
AT3G07320.1	O-Glycosyl hydrolases family 17 protein	>AT3G07320.1 | Symbols: | O-Glycosyl hydrolases family 17 protein | chr3:2332324-2333925 REVERSE LENGTH=460	460	50.6	40	35	42	68	59	45
AT3G45980.1	Histone superfamily protein	>AT3G45980.1 | Symbols: H2B, HTB9 | Histone superfamily protein | chr3:16897492-16897944 REVERSE LENGTH=150	150	16.4	47	47	47	32	55	45
AT5G56010.1	heat shock protein 81-3	>AT5G56010.1 | Symbols: HSP81-3, Hsp81.3, AtHsp90-3, AtHsp90.3 | heat shock protein 81-3 | chr5:22681410-22683911 FORWARD LENGTH=699	699	80	24	28	37	29	40	45
AT3G14415.1	Aldolase-type TIM barrel family protein	>AT3G14415.1 | Symbols: | Aldolase-type TIM barrel family protein | chr3:4818667-4820748 FORWARD LENGTH=367;>AT3G14415.3 | Symbols: | Aldolase-type TIM barrel family protein | chr3:4818667-4820748 FORWARD LENGTH=367	367	40.3	54	56	63	43	36	45
AT1G29930.1	chlorophyll A/B binding protein 1	>AT1G29930.1 | Symbols: CAB1, AB140, CAB140, LHCB1.3 | chlorophyll A/B binding protein 1 | chr1:10478071-10478874 FORWARD LENGTH=267	267	28.2	39	39	51	24	36	45
AT3G14210.1	epithiospecifier modifier 1	>AT3G14210.1 | Symbols: ESM1 | epithiospecifier modifier 1 | chr3:4729886-4731562 FORWARD LENGTH=392	392	44	28	28	55	10	15	45
AT2G36410.1	Family of unknown function (DUF662)	>AT2G36410.1 | Symbols: | Family of unknown function (DUF662) | chr2:15279041-15280270 FORWARD LENGTH=195	195	22.3	56	55	53	60	93	44
AT3G48870.1	Clp ATPase	>AT3G48870.1 | Symbols: ATCLPC, ATHSP93-III, HSP93-III | Clp ATPase | chr3:18122363-18126008 REVERSE LENGTH=952	952	105.7	23	23	30	31	43	44
AT5G56030.1	heat shock protein 81-2	>AT5G56030.1 | Symbols: HSP81-2, ERD8, HSP90.2, AtHsp90.2 | heat shock protein 81-2 | chr5:22686923-22689433 FORWARD LENGTH=699	699	80	26	28	37	30	40	44
AT2G47610.1	Ribosomal protein L7Ae/L30e/S12e/Gadd45 family protein	>AT2G47610.1 | Symbols: | Ribosomal protein L7Ae/L30e/S12e/Gadd45 family protein | chr2:19529854-19531401 FORWARD LENGTH=257	257	29.1	56	57	55	40	38	44
AT3G14420.1	Aldolase-type TIM barrel family protein	>AT3G14420.1 | Symbols: | Aldolase-type TIM barrel family protein | chr3:4821804-4823899 FORWARD LENGTH=367;>AT3G14420.2 | Symbols: | Aldolase-type TIM barrel family protein | chr3:4821804-4823899 FORWARD LENGTH=367	367	40.3	51	56	61	37	37	44
AT3G50820.1	photosystem II subunit O-2	>AT3G50820.1 | Symbols: PSBO2, PSBO-2, OEC33 | photosystem II subunit O-2 | chr3:18891008-18892311 REVERSE LENGTH=331	331	35	54	61	61	30	37	44
AT1G29920.1	chlorophyll A/B-binding protein 2	>AT1G29920.1 | Symbols: CAB2, AB165, LHCB1.1 | chlorophyll A/B-binding protein 2 | chr1:10475089-10475892 REVERSE LENGTH=267;>AT1G29910.1 | Symbols: CAB3, AB180, LHCB1.2 | chlorophyll A/B binding protein 3 | chr1:10472443-10473246 REVERSE LENGTH=267	267	28.2	39	39	46	24	36	44
AT3G23450.1	unknown protein; FUNCTIONS IN: molecular_function unknown; INVOLVED IN: biological_process unknown; LOCATED IN: endomembrane system; EXPRESSED IN: 14 plant structures; EXPRESSED DURING: 8 growth stages; Has 694543 Blast hits to 47111 proteins in 2535 species: Archae - 1794; Bacteria - 163056; Metazoa - 258989; Fungi - 49151; Plants - 70496; Viruses - 8919; Other Eukaryotes - 142138 (source: NCBI …	>AT3G23450.1 | Symbols: | unknown protein; FUNCTIONS IN: molecular_function unknown; INVOLVED IN: biological_process unknown; LOCATED IN: endomembrane system; EXPRESSED IN: 14 plant structures; EXPRESSED DURING: 8 growth stages; Has 694543 Blast hits to 47111 proteins in 2535 species: Archae - 1794; Bacteria - 163056; Metazoa - 258989; Fungi - 49151; Plants - 70496; Viruses - 8919; Other Eukaryot…	452	34.8	69	69	69	34	46	43
AT2G43610.1	Chitinase family protein	>AT2G43610.1 | Symbols: | Chitinase family protein | chr2:18088058-18089184 REVERSE LENGTH=281	281	30	50	58	71	36	45	43
AT4G27500.1	proton pump interactor 1	>AT4G27500.1 | Symbols: PPI1 | proton pump interactor 1 | chr4:13743614-13745900 FORWARD LENGTH=612	612	68.8	45	46	44	36	39	43
AT5G66570.1	PS II oxygen-evolving complex 1	>AT5G66570.1 | Symbols: PSBO-1, OEE1, OEE33, OE33, PSBO1, MSP-1 | PS II oxygen-evolving complex 1 | chr5:26568744-26570124 FORWARD LENGTH=332	332	35.1	48	51	50	31	34	43
AT3G15730.1	phospholipase D alpha 1	>AT3G15730.1 | Symbols: PLDALPHA1, PLD | phospholipase D alpha 1 | chr3:5330835-5333474 FORWARD LENGTH=810	810	91.8	34	35	42	34	33	43
AT2G30950.1	FtsH extracellular protease family	>AT2G30950.1 | Symbols: VAR2, FTSH2 | FtsH extracellular protease family | chr2:13174692-13177064 FORWARD LENGTH=695	695	74.1	22	28	40	17	24	43
AT1G56110.1	homolog of nucleolar protein NOP56	>AT1G56110.1 | Symbols: NOP56 | homolog of nucleolar protein NOP56 | chr1:20984544-20986893 REVERSE LENGTH=522	522	58.6	48	46	40	75	73	42
AT3G05060.1	NOP56-like pre RNA processing ribonucleoprotein	>AT3G05060.1 | Symbols: | NOP56-like pre RNA processing ribonucleoprotein | chr3:1413174-1415564 REVERSE LENGTH=533	533	59	46	47	48	59	59	42
AT4G02770.1	photosystem I subunit D-1	>AT4G02770.1 | Symbols: PSAD-1 | photosystem I subunit D-1 | chr4:1229247-1229873 REVERSE LENGTH=208	208	22.6	61	63	62	30	42	42
AT4G38780.1	Pre-mRNA-processing-splicing factor	>AT4G38780.1 | Symbols: | Pre-mRNA-processing-splicing factor | chr4:18101438-18111029 REVERSE LENGTH=2332	2332	271.3	9	8	13	27	29	42
AT3G03780.3	methionine synthase 2	>AT3G03780.3 | Symbols: ATMS2, MS2 | methionine synthase 2 | chr3:957602-960740 FORWARD LENGTH=765;>AT3G03780.1 | Symbols: ATMS2, MS2 | methionine synthase 2 | chr3:957602-960740 FORWARD LENGTH=765;>AT3G03780.2 | Symbols: ATMS2, MS2 | methionine synthase 2 | chr3:957602-960740 FORWARD LENGTH=765	765	84.5	21	16	26	27	25	42
AT5G08610.1	P-loop containing nucleoside triphosphate hydrolases superfamily protein	>AT5G08610.1 | Symbols: | P-loop containing nucleoside triphosphate hydrolases superfamily protein | chr5:2790341-2794059 FORWARD LENGTH=850	850	94.1	39	46	31	73	72	41
AT4G31700.1	ribosomal protein S6	>AT4G31700.1 | Symbols: RPS6, RPS6A | ribosomal protein S6 | chr4:15346306-15347714 REVERSE LENGTH=250	250	28.4	42	47	56	41	44	41
AT1G05260.1	Peroxidase superfamily protein	>AT1G05260.1 | Symbols: RCI3, RCI3A | Peroxidase superfamily protein | chr1:1529827-1531271 FORWARD LENGTH=326	326	34.9	56	45	56	43	42	41
AT1G23310.1	glutamate:glyoxylate aminotransferase	>AT1G23310.1 | Symbols: GGT1, AOAT1, GGAT1 | glutamate:glyoxylate aminotransferase | chr1:8268720-8271329 REVERSE LENGTH=481	481	53.3	42	35	54	23	31	41
AT5G42270.1	FtsH extracellular protease family	>AT5G42270.1 | Symbols: VAR1, FTSH5 | FtsH extracellular protease family | chr5:16902659-16905102 FORWARD LENGTH=704	704	75.2	23	22	36	17	23	41
AT3G16460.2	Mannose-binding lectin superfamily protein	>AT3G16460.2 | Symbols: | Mannose-binding lectin superfamily protein | chr3:5593029-5595522 FORWARD LENGTH=705;>AT3G16460.1 | Symbols: | Mannose-binding lectin superfamily protein | chr3:5593029-5595522 FORWARD LENGTH=705	705	72.4	27	22	36	25	22	41
AT5G51750.1	subtilase 1.3	>AT5G51750.1 | Symbols: ATSBT1.3, SBT1.3 | subtilase 1.3 | chr5:21020266-21022608 FORWARD LENGTH=780	780	84.9	27	26	22	47	45	40
AT4G24780.2	Pectin lyase-like superfamily protein	>AT4G24780.2 | Symbols: | Pectin lyase-like superfamily protein | chr4:12770631-12772227 REVERSE LENGTH=408;>AT4G24780.1 | Symbols: | Pectin lyase-like superfamily protein | chr4:12770631-12772227 REVERSE LENGTH=408	408	45	39	39	39	33	40	40
AT1G01300.1	Eukaryotic aspartyl protease family protein	>AT1G01300.1 | Symbols: | Eukaryotic aspartyl protease family protein | chr1:117065-118522 FORWARD LENGTH=485	485	52.1	31	20	27	37	36	40
AT1G65930.1	cytosolic NADP+-dependent isocitrate dehydrogenase	>AT1G65930.1 | Symbols: cICDH | cytosolic NADP+-dependent isocitrate dehydrogenase | chr1:24539088-24541861 FORWARD LENGTH=410	410	45.7	47	52	52	23	27	40
AT3G22120.1	cell wall-plasma membrane linker protein	>AT3G22120.1 | Symbols: CWLP | cell wall-plasma membrane linker protein | chr3:7795283-7796287 REVERSE LENGTH=334	334	34.6	14	14	22	46	56	39
AT4G14360.2	S-adenosyl-L-methionine-dependent methyltransferases superfamily protein	>AT4G14360.2 | Symbols: | S-adenosyl-L-methionine-dependent methyltransferases superfamily protein | chr4:8267869-8270191 REVERSE LENGTH=608;>AT4G14360.1 | Symbols: | S-adenosyl-L-methionine-dependent methyltransferases superfamily protein | chr4:8267869-8270191 REVERSE LENGTH=608	608	69.2	31	37	44	23	41	39
AT5G58420.1	Ribosomal protein S4 (RPS4A) family protein	>AT5G58420.1 | Symbols: | Ribosomal protein S4 (RPS4A) family protein | chr5:23619599-23620896 FORWARD LENGTH=262	262	29.8	48	47	60	42	40	39
AT3G61820.1	Eukaryotic aspartyl protease family protein	>AT3G61820.1 | Symbols: | Eukaryotic aspartyl protease family protein | chr3:22880074-22881525 REVERSE LENGTH=483	483	51.4	32	31	44	38	37	39
AT3G15356.1	Legume lectin family protein	>AT3G15356.1 | Symbols: | Legume lectin family protein | chr3:5174603-5175418 REVERSE LENGTH=271	271	29.7	54	43	52	33	31	39
AT3G44110.1	DNAJ homologue 3	>AT3G44110.1 | Symbols: ATJ3, ATJ | DNAJ homologue 3 | chr3:15869115-15871059 REVERSE LENGTH=420	420	46.4	48	49	51	29	29	39
AT1G20960.2	U5 small nuclear ribonucleoprotein helicase, putative	>AT1G20960.2 | Symbols: emb1507 | U5 small nuclear ribonucleoprotein helicase, putative | chr1:7302591-7309914 REVERSE LENGTH=2171;>AT1G20960.1 | Symbols: emb1507 | U5 small nuclear ribonucleoprotein helicase, putative | chr1:7302591-7309914 REVERSE LENGTH=2171	2171	247	14	11	15	37	27	39
AT5G10360.1	Ribosomal protein S6e	>AT5G10360.1 | Symbols: EMB3010, RPS6B | Ribosomal protein S6e | chr5:3258734-3260142 REVERSE LENGTH=249	249	28.1	42	47	50	39	41	38
AT3G17390.1	S-adenosylmethionine synthetase family protein	>AT3G17390.1 | Symbols: MTO3, SAMS3, MAT4 | S-adenosylmethionine synthetase family protein | chr3:5952484-5953665 REVERSE LENGTH=393	393	42.8	56	47	49	29	38	38
AT3G04840.1	Ribosomal protein S3Ae	>AT3G04840.1 | Symbols: | Ribosomal protein S3Ae | chr3:1329751-1331418 FORWARD LENGTH=262	262	29.8	65	59	65	34	34	38
AT3G12780.1	phosphoglycerate kinase 1	>AT3G12780.1 | Symbols: PGK1 | phosphoglycerate kinase 1 | chr3:4061127-4063140 REVERSE LENGTH=481	481	50.1	36	41	42	25	33	38
AT4G01850.1	S-adenosylmethionine synthetase 2	>AT4G01850.1 | Symbols: SAM-2, MAT2, SAM2, AtSAM2 | S-adenosylmethionine synthetase 2 | chr4:796298-797479 REVERSE LENGTH=393;>AT4G01850.2 | Symbols: SAM-2, MAT2, SAM2, AtSAM2 | S-adenosylmethionine synthetase 2 | chr4:796298-797479 REVERSE LENGTH=393	393	43.2	47	44	43	25	32	38
AT1G59870.1	ABC-2 and Plant PDR ABC-type transporter family protein	>AT1G59870.1 | Symbols: PEN3, PDR8, ATPDR8, ABCG36, ATABCG36 | ABC-2 and Plant PDR ABC-type transporter family protein | chr1:22034661-22039844 FORWARD LENGTH=1469	1469	165	10	12	19	23	24	38
AT1G18080.1	Transducin/WD40 repeat-like superfamily protein	>AT1G18080.1 | Symbols: ATARCA, RACK1A_AT, RACK1A | Transducin/WD40 repeat-like superfamily protein | chr1:6222325-6223901 FORWARD LENGTH=327	327	35.7	44	40	53	22	21	38
AT5G64040.1	photosystem I reaction center subunit PSI-N, chloroplast, putative / PSI-N, putative (PSAN)	>AT5G64040.1 | Symbols: PSAN | photosystem I reaction center subunit PSI-N, chloroplast, putative / PSI-N, putative (PSAN) | chr5:25628724-25629409 REVERSE LENGTH=171	171	18.4	37	36	37	38	40	37
AT5G62670.1	H(+)-ATPase 11	>AT5G62670.1 | Symbols: AHA11, HA11 | H(+)-ATPase 11 | chr5:25159495-25164957 FORWARD LENGTH=956	956	105.1	20	24	26	37	39	37
AT3G23300.1	S-adenosyl-L-methionine-dependent methyltransferases superfamily protein	>AT3G23300.1 | Symbols: | S-adenosyl-L-methionine-dependent methyltransferases superfamily protein | chr3:8333521-8335902 FORWARD LENGTH=611	611	69.3	35	39	45	31	39	37
AT1G20260.1	ATPase, V1 complex, subunit B protein	>AT1G20260.1 | Symbols: | ATPase, V1 complex, subunit B protein | chr1:7016971-7020290 FORWARD LENGTH=487	487	54.3	43	47	55	23	33	37
AT2G20990.2	synaptotagmin A	>AT2G20990.2 | Symbols: SYTA | synaptotagmin A | chr2:9014827-9017829 FORWARD LENGTH=565	565	64.4	27	24	43	16	19	37
AT3G22330.1	putative mitochondrial RNA helicase 2	>AT3G22330.1 | Symbols: PMH2, ATRH53 | putative mitochondrial RNA helicase 2 | chr3:7892641-7895145 FORWARD LENGTH=616	616	65.3	41	42	33	46	50	36
AT1G04430.1	S-adenosyl-L-methionine-dependent methyltransferases superfamily protein	>AT1G04430.1 | Symbols: | S-adenosyl-L-methionine-dependent methyltransferases superfamily protein | chr1:1198860-1201301 FORWARD LENGTH=623;>AT1G04430.2 | Symbols: | S-adenosyl-L-methionine-dependent methyltransferases superfamily protein | chr1:1198860-1201301 FORWARD LENGTH=623	623	70.5	33	43	39	26	41	36
AT2G18020.1	Ribosomal protein L2 family	>AT2G18020.1 | Symbols: EMB2296 | Ribosomal protein L2 family | chr2:7837151-7838160 FORWARD LENGTH=258	258	27.8	49	51	52	31	33	36
AT1G78850.1	D-mannose binding lectin protein with Apple-like carbohydrate-binding domain	>AT1G78850.1 | Symbols: | D-mannose binding lectin protein with Apple-like carbohydrate-binding domain | chr1:29642072-29643397 REVERSE LENGTH=441	441	49	31	29	47	22	31	36
AT2G41840.1	Ribosomal protein S5 family protein	>AT2G41840.1 | Symbols: | Ribosomal protein S5 family protein | chr2:17460016-17461398 REVERSE LENGTH=285	285	30.9	36	39	46	23	24	36
AT3G11510.1	Ribosomal protein S11 family protein	>AT3G11510.1 | Symbols: | Ribosomal protein S11 family protein | chr3:3623757-3624866 REVERSE LENGTH=150	150	16.3	49	46	51	24	23	36
AT1G50250.1	FTSH protease 1	>AT1G50250.1 | Symbols: FTSH1 | FTSH protease 1 | chr1:18614398-18616930 REVERSE LENGTH=716	716	76.7	18	18	32	15	21	36
AT1G04040.1	HAD superfamily, subfamily IIIB acid phosphatase	>AT1G04040.1 | Symbols: | HAD superfamily, subfamily IIIB acid phosphatase | chr1:1042564-1043819 REVERSE LENGTH=271	271	31.1	57	48	68	29	20	36
AT5G55300.1	DNA topoisomerase I alpha	>AT5G55300.1 | Symbols: MGO1, TOP1ALPHA, TOP1 | DNA topoisomerase I alpha | chr5:22424837-22429045 REVERSE LENGTH=916	916	102.7	40	38	29	123	110	35
AT5G59090.1	subtilase 4.12	>AT5G59090.1 | Symbols: ATSBT4.12, SBT4.12 | subtilase 4.12 | chr5:23852125-23855235 REVERSE LENGTH=736	736	78	46	40	35	68	65	35
AT3G16530.1	Legume lectin family protein	>AT3G16530.1 | Symbols: | Legume lectin family protein | chr3:5624586-5625416 REVERSE LENGTH=276	276	30.5	57	57	64	44	50	35
AT1G16720.1	high chlorophyll fluorescence phenotype 173	>AT1G16720.1 | Symbols: HCF173 | high chlorophyll fluorescence phenotype 173 | chr1:5723161-5726248 FORWARD LENGTH=598	598	65.7	40	39	35	30	43	35
AT1G70070.1	DEAD/DEAH box helicase, putative	>AT1G70070.1 | Symbols: EMB25, PDE317, ISE2 | DEAD/DEAH box helicase, putative | chr1:26390016-26394148 REVERSE LENGTH=1171	1171	132.4	24	23	22	35	38	35
AT3G46740.1	translocon at the outer envelope membrane of chloroplasts 75-III	>AT3G46740.1 | Symbols: TOC75-III, MAR1 | translocon at the outer envelope membrane of chloroplasts 75-III | chr3:17216104-17219296 REVERSE LENGTH=818	818	89.1	34	31	36	33	29	35
AT2G38770.1	P-loop containing nucleoside triphosphate hydrolases superfamily protein	>AT2G38770.1 | Symbols: EMB2765 | P-loop containing nucleoside triphosphate hydrolases superfamily protein | chr2:16203185-16210253 REVERSE LENGTH=1509	1509	172.9	15	16	16	22	28	35
AT5G55070.1	Dihydrolipoamide succinyltransferase	>AT5G55070.1 | Symbols: | Dihydrolipoamide succinyltransferase | chr5:22347637-22350409 FORWARD LENGTH=464	464	50.1	25	27	29	26	20	35
AT5G30510.1	ribosomal protein S1	>AT5G30510.1 | Symbols: RPS1, ARRPS1 | ribosomal protein S1 | chr5:11619262-11621223 REVERSE LENGTH=416	416	45.1	31	30	38	19	20	35
AT1G72730.1	DEA(D/H)-box RNA helicase family protein	>AT1G72730.1 | Symbols: | DEA(D/H)-box RNA helicase family protein | chr1:27378040-27379593 REVERSE LENGTH=414	414	46.7	28	38	37	30	35	34
AT3G48930.1	Nucleic acid-binding, OB-fold-like protein	>AT3G48930.1 | Symbols: EMB1080 | Nucleic acid-binding, OB-fold-like protein | chr3:18141017-18142189 REVERSE LENGTH=160	160	17.9	51	51	49	27	31	34
AT4G11150.1	vacuolar ATP synthase subunit E1	>AT4G11150.1 | Symbols: TUF, emb2448, TUFF, VHA-E1 | vacuolar ATP synthase subunit E1 | chr4:6800091-6801696 FORWARD LENGTH=230	230	26	58	63	52	22	31	34
AT5G13490.1	ADP/ATP carrier 2	>AT5G13490.1 | Symbols: AAC2 | ADP/ATP carrier 2 | chr5:4336034-4337379 FORWARD LENGTH=385;>AT5G13490.2 | Symbols: AAC2 | ADP/ATP carrier 2 | chr5:4336034-4337379 FORWARD LENGTH=385	385	41.7	20	25	26	23	26	34
AT4G33010.1	glycine decarboxylase P-protein 1	>AT4G33010.1 | Symbols: AtGLDP1, GLDP1 | glycine decarboxylase P-protein 1 | chr4:15926852-15931150 REVERSE LENGTH=1037	1037	112.9	19	15	28	25	22	34
AT1G62020.1	Coatomer, alpha subunit	>AT1G62020.1 | Symbols: | Coatomer, alpha subunit | chr1:22919814-22923728 FORWARD LENGTH=1216	1216	136.5	13	13	21	21	19	34
AT5G08180.2	Ribosomal protein L7Ae/L30e/S12e/Gadd45 family protein	>AT5G08180.2 | Symbols: | Ribosomal protein L7Ae/L30e/S12e/Gadd45 family protein | chr5:2631843-2633374 REVERSE LENGTH=156;>AT5G08180.1 | Symbols: | Ribosomal protein L7Ae/L30e/S12e/Gadd45 family protein | chr5:2631843-2633374 REVERSE LENGTH=156	156	16.9	64	64	64	61	73	33
AT3G10690.1	DNA GYRASE A	>AT3G10690.1 | Symbols: GYRA | DNA GYRASE A | chr3:3339612-3346243 REVERSE LENGTH=950	950	104.5	22	20	22	47	45	33
AT1G51060.1	histone H2A 10	>AT1G51060.1 | Symbols: HTA10 | histone H2A 10 | chr1:18926948-18927443 FORWARD LENGTH=132	132	13.9	35	35	35	46	38	33
AT1G08880.1	Histone superfamily protein	>AT1G08880.1 | Symbols: HTA5, H2AXA, G-H2AX, GAMMA-H2AX | Histone superfamily protein | chr1:2847144-2847676 REVERSE LENGTH=142	142	14.8	33	33	35	41	37	33
AT1G07790.1	Histone superfamily protein	>AT1G07790.1 | Symbols: HTB1 | Histone superfamily protein | chr1:2413049-2413495 FORWARD LENGTH=148	148	16.4	44	49	49	27	35	33
AT3G20670.1	histone H2A 13	>AT3G20670.1 | Symbols: HTA13 | histone H2A 13 | chr3:7229472-7229963 FORWARD LENGTH=132	132	13.8	23	35	41	38	34	33
AT5G22880.1	histone B2	>AT5G22880.1 | Symbols: H2B, HTB2 | histone B2 | chr5:7652130-7652567 REVERSE LENGTH=145	145	15.7	56	39	52	31	32	33
AT1G02500.2	S-adenosylmethionine synthetase 1	>AT1G02500.2 | Symbols: SAM1, SAM-1, MAT1, AtSAM1 | S-adenosylmethionine synthetase 1 | chr1:519037-520218 FORWARD LENGTH=393;>AT1G02500.1 | Symbols: SAM1, SAM-1, MAT1, AtSAM1 | S-adenosylmethionine synthetase 1 | chr1:519037-520218 FORWARD LENGTH=393	393	43.1	44	40	44	25	32	33
AT3G49720.1	unknown protein; FUNCTIONS IN: molecular_function unknown; INVOLVED IN: biological_process unknown; LOCATED IN: chloroplast thylakoid membrane, Golgi apparatus, plasma membrane, membrane; EXPRESSED IN: 25 plant structures; EXPRESSED DURING: 15 growth stages; BEST Arabidopsis thaliana protein match is: unknown protein (TAIR:AT5G65810.1); Has 64 Blast hits to 64 proteins in 11 species: Archae - 0; …	>AT3G49720.1 | Symbols: | unknown protein; FUNCTIONS IN: molecular_function unknown; INVOLVED IN: biological_process unknown; LOCATED IN: chloroplast thylakoid membrane, Golgi apparatus, plasma membrane, membrane; EXPRESSED IN: 25 plant structures; EXPRESSED DURING: 15 growth stages; BEST Arabidopsis thaliana protein match is: unknown protein (TAIR:AT5G65810.1); Has 64 Blast hits to 64 proteins i…	261	28.5	61	59	61	28	28	33
AT4G35000.1	ascorbate peroxidase 3	>AT4G35000.1 | Symbols: APX3 | ascorbate peroxidase 3 | chr4:16665007-16667541 REVERSE LENGTH=287	287	31.6	55	54	63	25	28	33
AT5G22780.1	Adaptor protein complex AP-2, alpha subunit	>AT5G22780.1 | Symbols: | Adaptor protein complex AP-2, alpha subunit | chr5:7590100-7597828 REVERSE LENGTH=1013	1013	112.2	13	24	20	17	28	33
AT3G23810.1	S-adenosyl-l-homocysteine (SAH) hydrolase 2	>AT3G23810.1 | Symbols: SAHH2, ATSAHH2 | S-adenosyl-l-homocysteine (SAH) hydrolase 2 | chr3:8588013-8589671 REVERSE LENGTH=485	485	53.1	30	30	32	36	26	33
AT2G39800.1	delta1-pyrroline-5-carboxylate synthase 1	>AT2G39800.1 | Symbols: P5CS1, ATP5CS | delta1-pyrroline-5-carboxylate synthase 1 | chr2:16598516-16602939 REVERSE LENGTH=717;>AT2G39800.4 | Symbols: P5CS1 | delta1-pyrroline-5-carboxylate synthase 1 | chr2:16598516-16602939 REVERSE LENGTH=717	717	77.7	24	26	30	31	26	33
AT1G52400.1	beta glucosidase 18	>AT1G52400.1 | Symbols: BGL1, BGLU18, ATBG1 | beta glucosidase 18 | chr1:19515250-19517930 FORWARD LENGTH=528;>AT1G52400.3 | Symbols: BGLU18 | beta glucosidase 18 | chr1:19515250-19517930 FORWARD LENGTH=528	528	60.4	27	27	37	17	25	33
AT2G36160.1	Ribosomal protein S11 family protein	>AT2G36160.1 | Symbols: | Ribosomal protein S11 family protein | chr2:15169925-15171159 FORWARD LENGTH=150	150	16.2	49	43	51	24	22	33
AT3G09840.1	cell division cycle 48	>AT3G09840.1 | Symbols: CDC48, ATCDC48, CDC48A | cell division cycle 48 | chr3:3019494-3022832 FORWARD LENGTH=809	809	89.3	25	22	29	21	22	33
AT3G02090.2	Insulinase (Peptidase family M16) protein	>AT3G02090.2 | Symbols: MPPBETA | Insulinase (Peptidase family M16) protein | chr3:365624-368534 FORWARD LENGTH=535	535	59.6	31	37	44	12	18	33
AT2G36530.1	Enolase	>AT2G36530.1 | Symbols: LOS2, ENO2 | Enolase | chr2:15321081-15323786 REVERSE LENGTH=444	444	47.7	41	39	47	14	16	33
AT3G13300.1	Transducin/WD40 repeat-like superfamily protein	>AT3G13300.1 | Symbols: VCS | Transducin/WD40 repeat-like superfamily protein | chr3:4304085-4309949 FORWARD LENGTH=1344	1344	145.6	28	25	17	53	60	32
AT5G57350.2	H(+)-ATPase 3	>AT5G57350.2 | Symbols: HA3 | H(+)-ATPase 3 | chr5:23231208-23236381 REVERSE LENGTH=949;>AT5G57350.1 | Symbols: AHA3, ATAHA3, HA3 | H(+)-ATPase 3 | chr5:23231208-23236381 REVERSE LENGTH=949	949	104.4	15	19	21	35	36	32
AT3G06810.1	acyl-CoA dehydrogenase-related	>AT3G06810.1 | Symbols: IBR3 | acyl-CoA dehydrogenase-related | chr3:2146534-2150654 FORWARD LENGTH=824	824	91.7	33	36	37	24	34	32
AT1G06220.2	Ribosomal protein S5/Elongation factor G/III/V family protein	>AT1G06220.2 | Symbols: MEE5 | Ribosomal protein S5/Elongation factor G/III/V family protein | chr1:1900524-1904583 FORWARD LENGTH=987;>AT1G06220.1 | Symbols: MEE5, CLO, GFA1 | Ribosomal protein S5/Elongation factor G/III/V family protein | chr1:1900524-1904583 FORWARD LENGTH=987	987	110.4	24	19	25	36	32	32
AT4G38510.5	ATPase, V1 complex, subunit B protein	>AT4G38510.5 | Symbols: | ATPase, V1 complex, subunit B protein | chr4:18011155-18014897 REVERSE LENGTH=494	494	55.1	36	42	51	20	31	32
AT3G27690.1	photosystem II light harvesting complex gene 2.3	>AT3G27690.1 | Symbols: LHCB2.4, LHCB2.3, LHCB2 | photosystem II light harvesting complex gene 2.3 | chr3:10256002-10256921 FORWARD LENGTH=266	266	28.8	12	26	32	18	31	32
AT1G20580.1	Small nuclear ribonucleoprotein family protein	>AT1G20580.1 | Symbols: | Small nuclear ribonucleoprotein family protein | chr1:7128979-7130371 FORWARD LENGTH=131	131	14.2	29	31	50	23	30	32
AT5G66680.1	dolichyl-diphosphooligosaccharide-protein glycosyltransferase 48kDa subunit family protein	>AT5G66680.1 | Symbols: DGL1 | dolichyl-diphosphooligosaccharide-protein glycosyltransferase 48kDa subunit family protein | chr5:26617840-26620581 REVERSE LENGTH=437	437	48.7	36	34	34	29	29	32
AT4G11420.1	eukaryotic translation initiation factor 3A	>AT4G11420.1 | Symbols: EIF3A, ATEIF3A-1, EIF3A-1, ATTIF3A1, TIF3A1 | eukaryotic translation initiation factor 3A | chr4:6947834-6952053 REVERSE LENGTH=987	987	114.2	22	20	25	34	28	32
AT2G22360.1	DNAJ heat shock family protein	>AT2G22360.1 | Symbols: | DNAJ heat shock family protein | chr2:9498162-9500459 FORWARD LENGTH=442	442	47.7	34	38	34	29	25	32
AT2G01140.1	Aldolase superfamily protein	>AT2G01140.1 | Symbols: | Aldolase superfamily protein | chr2:95006-96491 REVERSE LENGTH=391	391	42.3	38	39	40	24	22	32
AT1G75560.1	zinc knuckle (CCHC-type) family protein	>AT1G75560.1 | Symbols: | zinc knuckle (CCHC-type) family protein | chr1:28371420-28372717 REVERSE LENGTH=257;>AT1G75560.2 | Symbols: | zinc knuckle (CCHC-type) family protein | chr1:28371420-28372717 REVERSE LENGTH=257	257	28.7	51	51	54	22	22	32
AT5G28740.1	Tetratricopeptide repeat (TPR)-like superfamily protein	>AT5G28740.1 | Symbols: | Tetratricopeptide repeat (TPR)-like superfamily protein | chr5:10780774-10783772 FORWARD LENGTH=917	917	107	21	18	26	19	21	32
AT3G44310.3	nitrilase 1	>AT3G44310.3 | Symbols: NIT1, ATNIT1, NITI | nitrilase 1 | chr3:15986901-15988841 FORWARD LENGTH=346;>AT3G44310.1 | Symbols: NIT1, ATNIT1, NITI | nitrilase 1 | chr3:15986901-15988841 FORWARD LENGTH=346	346	38.1	42	38	50	25	20	32
AT3G16370.1	GDSL-like Lipase/Acylhydrolase superfamily protein	>AT3G16370.1 | Symbols: | GDSL-like Lipase/Acylhydrolase superfamily protein | chr3:5556928-5558351 FORWARD LENGTH=353	353	38.2	31	25	40	14	12	32
AT1G76850.1	exocyst complex component sec5	>AT1G76850.1 | Symbols: SEC5A | exocyst complex component sec5 | chr1:28848013-28854282 FORWARD LENGTH=1090	1090	121.8	20	33	24	27	53	31
AT5G20490.1	Myosin family protein with Dil domain	>AT5G20490.1 | Symbols: XIK, ATXIK, XI-17 | Myosin family protein with Dil domain | chr5:6927064-6936825 REVERSE LENGTH=1545	1545	174.9	17	20	13	38	50	31
AT4G22010.1	SKU5 similar 4	>AT4G22010.1 | Symbols: sks4 | SKU5 similar 4 | chr4:11663429-11666463 FORWARD LENGTH=541	541	60.4	37	33	32	34	38	31
AT2G28720.1	Histone superfamily protein	>AT2G28720.1 | Symbols: | Histone superfamily protein | chr2:12327043-12327498 FORWARD LENGTH=151	151	16.5	50	36	36	32	33	31
AT3G01540.3	DEAD box RNA helicase 1	>AT3G01540.3 | Symbols: DRH1, ATDRH1 | DEAD box RNA helicase 1 | chr3:213077-216142 REVERSE LENGTH=619;>AT3G01540.4 | Symbols: DRH1, ATDRH1 | DEAD box RNA helicase 1 | chr3:213077-216142 REVERSE LENGTH=619;>AT3G01540.2 | Symbols: DRH1, ATDRH1 | DEAD box RNA helicase 1 | chr3:213077-216142 REVERSE LENGTH=619	619	67.7	23	26	32	28	29	31
AT2G34430.1	light-harvesting chlorophyll-protein complex II subunit B1	>AT2G34430.1 | Symbols: LHB1B1, LHCB1.4 | light-harvesting chlorophyll-protein complex II subunit B1 | chr2:14524818-14525618 FORWARD LENGTH=266	266	28.2	41	27	48	23	28	31
AT4G39960.1	Molecular chaperone Hsp40/DnaJ family protein	>AT4G39960.1 | Symbols: | Molecular chaperone Hsp40/DnaJ family protein | chr4:18534194-18536320 FORWARD LENGTH=447	447	48	38	29	51	33	27	31
ATCG00540.1	photosynthetic electron transfer A	>ATCG00540.1 | Symbols: PETA | photosynthetic electron transfer A | chrC:61657-62619 FORWARD LENGTH=320	320	35.3	38	43	44	15	25	31
AT4G31580.2	serine/arginine-rich 22	>AT4G31580.2 | Symbols: SRZ-22, SRZ22, RSZP22, RSZ22, At-RSZ22 | serine/arginine-rich 22 | chr4:15306983-15308064 FORWARD LENGTH=200;>AT4G31580.1 | Symbols: SRZ-22, SRZ22, RSZP22, RSZ22, At-RSZ22 | serine/arginine-rich 22 | chr4:15306983-15308064 FORWARD LENGTH=200	200	22.4	41	40	41	23	23	31
AT1G80240.1	Protein of unknown function, DUF642	>AT1G80240.1 | Symbols: | Protein of unknown function, DUF642 | chr1:30171520-30172799 REVERSE LENGTH=370	370	40.2	33	28	48	23	22	31
AT1G14320.1	Ribosomal protein L16p/L10e family protein	>AT1G14320.1 | Symbols: SAC52, RPL10, RPL10A | Ribosomal protein L16p/L10e family protein | chr1:4888270-4889408 FORWARD LENGTH=220	220	24.9	47	47	48	21	20	31
ATCG00020.1	photosystem II reaction center protein A	>ATCG00020.1 | Symbols: PSBA | photosystem II reaction center protein A | chrC:383-1444 REVERSE LENGTH=353	353	38.9	8	12	18	15	20	31
AT1G35720.1	annexin 1	>AT1G35720.1 | Symbols: ANNAT1, OXY5, ATOXY5 | annexin 1 | chr1:13225304-13226939 FORWARD LENGTH=317	317	36.2	39	29	54	13	16	31
AT5G63550.1	DEK domain-containing chromatin associated protein	>AT5G63550.1 | Symbols: | DEK domain-containing chromatin associated protein | chr5:25444805-25447934 FORWARD LENGTH=530	530	59.4	29	29	20	63	63	30
AT1G31970.1	DEA(D/H)-box RNA helicase family protein	>AT1G31970.1 | Symbols: STRS1 | DEA(D/H)-box RNA helicase family protein | chr1:11479921-11482707 FORWARD LENGTH=537	537	59.6	52	49	45	49	43	30
AT4G34670.1	Ribosomal protein S3Ae	>AT4G34670.1 | Symbols: | Ribosomal protein S3Ae | chr4:16548724-16550222 FORWARD LENGTH=262	262	29.8	44	55	63	26	30	30
AT3G27160.1	Ribosomal protein S21 family protein	>AT3G27160.1 | Symbols: GHS1 | Ribosomal protein S21 family protein | chr3:10017531-10018854 FORWARD LENGTH=183	183	20.9	27	27	27	29	28	30
AT1G04480.1	Ribosomal protein L14p/L23e family protein	>AT1G04480.1 | Symbols: | Ribosomal protein L14p/L23e family protein | chr1:1216110-1217257 FORWARD LENGTH=140;>AT3G04400.1 | Symbols: emb2171 | Ribosomal protein L14p/L23e family protein | chr3:1167339-1168308 FORWARD LENGTH=140;>AT2G33370.1 | Symbols: | Ribosomal protein L14p/L23e family protein | chr2:14143718-14144644 REVERSE LENGTH=140	140	15	54	54	54	20	28	30
AT2G45180.1	Bifunctional inhibitor/lipid-transfer protein/seed storage 2S albumin superfamily protein	>AT2G45180.1 | Symbols: | Bifunctional inhibitor/lipid-transfer protein/seed storage 2S albumin superfamily protein | chr2:18626377-18626781 FORWARD LENGTH=134	134	13.9	50	44	68	21	26	30
AT1G56190.1	Phosphoglycerate kinase family protein	>AT1G56190.1 | Symbols: | Phosphoglycerate kinase family protein | chr1:21028403-21030454 FORWARD LENGTH=478	478	49.9	23	29	36	17	23	30
AT1G06950.1	translocon at the inner envelope membrane of chloroplasts 110	>AT1G06950.1 | Symbols: ATTIC110, TIC110 | translocon at the inner envelope membrane of chloroplasts 110 | chr1:2130303-2135563 REVERSE LENGTH=1016	1016	112.1	14	20	27	12	22	30
AT4G13340.1	Leucine-rich repeat (LRR) family protein	>AT4G13340.1 | Symbols: | Leucine-rich repeat (LRR) family protein | chr4:7758610-7760892 FORWARD LENGTH=760	760	82.2	13	17	20	13	21	30
AT1G52230.1	photosystem I subunit H2	>AT1G52230.1 | Symbols: PSAH2, PSAH-2, PSI-H | photosystem I subunit H2 | chr1:19454902-19455508 FORWARD LENGTH=145	145	15.3	16	34	57	14	20	30
AT2G26080.1	glycine decarboxylase P-protein 2	>AT2G26080.1 | Symbols: AtGLDP2, GLDP2 | glycine decarboxylase P-protein 2 | chr2:11109330-11113786 REVERSE LENGTH=1044	1044	113.7	15	12	20	21	19	30
AT3G62360.1	Carbohydrate-binding-like fold	>AT3G62360.1 | Symbols: | Carbohydrate-binding-like fold | chr3:23073020-23080455 REVERSE LENGTH=1227	1227	132.9	8	9	17	13	15	30
ATCG00350.1	Photosystem I, PsaA/PsaB protein	>ATCG00350.1 | Symbols: PSAA | Photosystem I, PsaA/PsaB protein | chrC:39605-41857 REVERSE LENGTH=750	750	83.2	6	11	9	7	15	30
AT5G65750.1	2-oxoglutarate dehydrogenase, E1 component	>AT5G65750.1 | Symbols: | 2-oxoglutarate dehydrogenase, E1 component | chr5:26304212-26307947 FORWARD LENGTH=1025	1025	116.3	23	11	28	25	14	30
AT3G24480.1	Leucine-rich repeat (LRR) family protein	>AT3G24480.1 | Symbols: | Leucine-rich repeat (LRR) family protein | chr3:8901154-8902638 REVERSE LENGTH=494	494	54.7	15	14	27	9	12	30
AT4G10750.1	Phosphoenolpyruvate carboxylase family protein	>AT4G10750.1 | Symbols: | Phosphoenolpyruvate carboxylase family protein | chr4:6618724-6619800 FORWARD LENGTH=358	358	38.4	31	38	28	47	83	29
AT3G61260.1	Remorin family protein	>AT3G61260.1 | Symbols: | Remorin family protein | chr3:22675403-22676701 REVERSE LENGTH=212	212	23.1	58	62	43	34	45	29
AT3G06980.1	DEA(D/H)-box RNA helicase family protein	>AT3G06980.1 | Symbols: | DEA(D/H)-box RNA helicase family protein | chr3:2201531-2204662 FORWARD LENGTH=781	781	87.4	28	30	30	37	42	29
AT2G33800.1	Ribosomal protein S5 family protein	>AT2G33800.1 | Symbols: | Ribosomal protein S5 family protein | chr2:14300925-14302352 REVERSE LENGTH=303	303	32.6	45	45	42	38	38	29
AT5G17820.1	Peroxidase superfamily protein	>AT5G17820.1 | Symbols: | Peroxidase superfamily protein | chr5:5888195-5890101 REVERSE LENGTH=313	313	34.1	53	59	53	29	35	29
AT2G31810.1	ACT domain-containing small subunit of acetolactate synthase protein	>AT2G31810.1 | Symbols: | ACT domain-containing small subunit of acetolactate synthase protein | chr2:13524271-13528246 FORWARD LENGTH=491	491	53.8	42	45	41	36	32	29
AT4G21150.3	ribophorin II (RPN2) family protein	>AT4G21150.3 | Symbols: HAP6 | ribophorin II (RPN2) family protein | chr4:11278646-11283599 FORWARD LENGTH=691;>AT4G21150.1 | Symbols: HAP6 | ribophorin II (RPN2) family protein | chr4:11278646-11283599 FORWARD LENGTH=691	691	74.6	24	23	26	23	28	29
AT3G49601.1	FUNCTIONS IN: molecular_function unknown; INVOLVED IN: biological_process unknown; LOCATED IN: cellular_component unknown; CONTAINS InterPro DOMAIN/s: mRNA splicing factor, Cwf21 (InterPro:IPR013170); Has 30201 Blast hits to 17322 proteins in 780 species: Archae - 12; Bacteria - 1396; Metazoa - 17338; Fungi - 3422; Plants - 5037; Viruses - 0; Other Eukaryotes - 2996 (source: NCBI BLink).	>AT3G49601.1 | Symbols: | FUNCTIONS IN: molecular_function unknown; INVOLVED IN: biological_process unknown; LOCATED IN: cellular_component unknown; CONTAINS InterPro DOMAIN/s: mRNA splicing factor, Cwf21 (InterPro:IPR013170); Has 30201 Blast hits to 17322 proteins in 780 species: Archae - 12; Bacteria - 1396; Metazoa - 17338; Fungi - 3422; Plants - 5037; Viruses - 0; Other Eukaryotes - 2996 (sou…	591	68.3	16	23	23	16	28	29
AT1G58380.1	Ribosomal protein S5 family protein	>AT1G58380.1 | Symbols: XW6 | Ribosomal protein S5 family protein | chr1:21689115-21690085 FORWARD LENGTH=284	284	30.7	34	37	32	20	25	29
AT4G36130.1	Ribosomal protein L2 family	>AT4G36130.1 | Symbols: | Ribosomal protein L2 family | chr4:17097613-17098656 FORWARD LENGTH=258	258	27.9	44	46	47	18	24	29
ATCG01130.1	Ycf1 protein	>ATCG01130.1 | Symbols: YCF1.2 | Ycf1 protein | chrC:123884-129244 REVERSE LENGTH=1786	1786	213.6	10	8	12	20	23	29
AT1G78830.1	Curculin-like (mannose-binding) lectin family protein	>AT1G78830.1 | Symbols: | Curculin-like (mannose-binding) lectin family protein | chr1:29637141-29638508 REVERSE LENGTH=455	455	50.3	38	37	44	21	22	29
AT2G01250.1	Ribosomal protein L30/L7 family protein	>AT2G01250.1 | Symbols: | Ribosomal protein L30/L7 family protein | chr2:132943-134264 REVERSE LENGTH=242	242	28.2	40	45	53	21	22	29
AT4G10340.1	light harvesting complex of photosystem II 5	>AT4G10340.1 | Symbols: LHCB5 | light harvesting complex of photosystem II 5 | chr4:6408200-6409496 FORWARD LENGTH=280	280	30.1	34	31	50	21	22	29
AT3G05590.1	ribosomal protein L18	>AT3G05590.1 | Symbols: RPL18 | ribosomal protein L18 | chr3:1621511-1622775 FORWARD LENGTH=187	187	20.9	43	42	49	19	22	29
AT3G53500.2	RNA-binding (RRM/RBD/RNP motifs) family protein with retrovirus zinc finger-like domain	>AT3G53500.2 | Symbols: RSZ32, RS2Z32, At-RS2Z | RNA-binding (RRM/RBD/RNP motifs) family protein with retrovirus zinc finger-like domain | chr3:19834557-19836507 REVERSE LENGTH=284	284	31.8	18	21	18	15	20	29
AT3G52580.1	Ribosomal protein S11 family protein	>AT3G52580.1 | Symbols: | Ribosomal protein S11 family protein | chr3:19503324-19504701 FORWARD LENGTH=150	150	16.2	43	43	49	22	19	29
AT5G15650.1	reversibly glycosylated polypeptide 2	>AT5G15650.1 | Symbols: RGP2, ATRGP2 | reversibly glycosylated polypeptide 2 | chr5:5092203-5094093 FORWARD LENGTH=360	360	40.9	13	20	49	5	9	29
AT4G25210.1	DNA-binding storekeeper protein-related transcriptional regulator	>AT4G25210.1 | Symbols: | DNA-binding storekeeper protein-related transcriptional regulator | chr4:12918446-12919552 FORWARD LENGTH=368	368	40.3	45	42	24	73	75	28
AT1G44910.1	pre-mRNA-processing protein 40A	>AT1G44910.1 | Symbols: ATPRP40A, PRP40A | pre-mRNA-processing protein 40A | chr1:16975930-16982818 FORWARD LENGTH=958	958	109.3	29	34	26	28	48	28
AT1G48610.1	AT hook motif-containing protein	>AT1G48610.1 | Symbols: | AT hook motif-containing protein | chr1:17971027-17972798 REVERSE LENGTH=212	212	21.7	33	47	33	52	45	28
AT3G10720.2	Plant invertase/pectin methylesterase inhibitor superfamily	>AT3G10720.2 | Symbols: | Plant invertase/pectin methylesterase inhibitor superfamily | chr3:3354639-3357581 REVERSE LENGTH=619	619	67.9	21	21	31	40	45	28
AT1G09770.1	cell division cycle 5	>AT1G09770.1 | Symbols: ATCDC5, CDC5, ATMYBCDC5 | cell division cycle 5 | chr1:3162002-3165122 FORWARD LENGTH=844	844	95.7	31	40	32	33	36	28
AT3G60770.1	Ribosomal protein S13/S15	>AT3G60770.1 | Symbols: | Ribosomal protein S13/S15 | chr3:22460525-22461656 REVERSE LENGTH=151	151	17.1	52	52	52	29	35	28
AT1G18540.1	Ribosomal protein L6 family protein	>AT1G18540.1 | Symbols: | Ribosomal protein L6 family protein | chr1:6377448-6378548 REVERSE LENGTH=233	233	26.1	43	34	38	21	20	28
AT3G09200.1	Ribosomal protein L10 family protein	>AT3G09200.1 | Symbols: | Ribosomal protein L10 family protein | chr3:2823364-2825020 REVERSE LENGTH=320	320	34.1	43	36	66	21	20	28
AT3G02230.1	reversibly glycosylated polypeptide 1	>AT3G02230.1 | Symbols: RGP1, ATRGP1 | reversibly glycosylated polypeptide 1 | chr3:415463-417304 FORWARD LENGTH=357	357	40.6	16	20	51	6	9	28
AT5G61970.1	signal recognition particle-related / SRP-related	>AT5G61970.1 | Symbols: | signal recognition particle-related / SRP-related | chr5:24888920-24893079 FORWARD LENGTH=605	605	68.8	55	53	36	56	70	27
AT5G44400.1	FAD-binding Berberine family protein	>AT5G44400.1 | Symbols: | FAD-binding Berberine family protein | chr5:17886365-17888071 REVERSE LENGTH=537	537	60.3	36	37	28	47	53	27
AT3G52500.1	Eukaryotic aspartyl protease family protein	>AT3G52500.1 | Symbols: | Eukaryotic aspartyl protease family protein | chr3:19465644-19467053 REVERSE LENGTH=469	469	51	39	41	32	42	44	27
AT1G47550.1	exocyst complex component sec3A	>AT1G47550.1 | Symbols: SEC3A | exocyst complex component sec3A | chr1:17457171-17463896 FORWARD LENGTH=887	887	100	26	33	24	34	43	27
AT1G47550.2	exocyst complex component sec3A	>AT1G47550.2 | Symbols: SEC3A | exocyst complex component sec3A | chr1:17457171-17463896 FORWARD LENGTH=888	888	100.1	25	32	24	33	39	27
AT4G21650.1	Subtilase family protein	>AT4G21650.1 | Symbols: | Subtilase family protein | chr4:11501314-11504656 REVERSE LENGTH=766	766	81.4	23	30	23	34	37	27
AT4G00100.1	ribosomal protein S13A	>AT4G00100.1 | Symbols: ATRPS13A, RPS13, PFL2, RPS13A | ribosomal protein S13A | chr4:37172-38123 FORWARD LENGTH=151	151	17.1	52	52	52	29	34	27
AT1G02150.1	Tetratricopeptide repeat (TPR)-like superfamily protein	>AT1G02150.1 | Symbols: | Tetratricopeptide repeat (TPR)-like superfamily protein | chr1:408779-410433 FORWARD LENGTH=524	524	59.8	44	27	40	35	28	27
AT5G27850.1	Ribosomal protein L18e/L15 superfamily protein	>AT5G27850.1 | Symbols: | Ribosomal protein L18e/L15 superfamily protein | chr5:9873169-9874297 FORWARD LENGTH=187	187	21	43	36	43	20	26	27
ATCG00800.1	structural constituent of ribosome	>ATCG00800.1 | Symbols: | structural constituent of ribosome | chrC:82826-83482 REVERSE LENGTH=218	218	25.2	58	56	56	24	25	27
AT1G48480.1	receptor-like kinase 1	>AT1G48480.1 | Symbols: RKL1 | receptor-like kinase 1 | chr1:17918475-17920743 FORWARD LENGTH=655	655	71.1	30	30	29	26	22	27
AT4G38770.1	proline-rich protein 4	>AT4G38770.1 | Symbols: PRP4, ATPRP4 | proline-rich protein 4 | chr4:18097009-18098448 REVERSE LENGTH=448	448	49.1	17	15	19	33	21	27
AT3G56150.2	eukaryotic translation initiation factor 3C	>AT3G56150.2 | Symbols: EIF3C | eukaryotic translation initiation factor 3C | chr3:20833790-20836820 REVERSE LENGTH=900;>AT3G56150.1 | Symbols: EIF3C, ATEIF3C-1, EIF3C-1, ATTIF3C1, TIF3C1 | eukaryotic translation initiation factor 3C | chr3:20833790-20836820 REVERSE LENGTH=900	900	102.9	11	15	23	18	19	27
AT4G01050.1	thylakoid rhodanese-like	>AT4G01050.1 | Symbols: TROL | thylakoid rhodanese-like | chr4:455874-458175 FORWARD LENGTH=466	466	49.4	20	22	24	15	19	27
AT4G01310.1	Ribosomal L5P family protein	>AT4G01310.1 | Symbols: | Ribosomal L5P family protein | chr4:544166-545480 REVERSE LENGTH=262	262	28.3	47	43	54	19	18	27
AT5G09660.1	peroxisomal NAD-malate dehydrogenase 2	>AT5G09660.1 | Symbols: PMDH2 | peroxisomal NAD-malate dehydrogenase 2 | chr5:2993645-2995551 REVERSE LENGTH=354	354	37.3	45	42	53	19	18	27
AT4G35790.1	phospholipase D delta	>AT4G35790.1 | Symbols: ATPLDDELTA, PLDDELTA | phospholipase D delta | chr4:16955774-16959875 REVERSE LENGTH=868	868	98.9	14	20	27	15	18	27
AT1G66580.1	senescence associated gene 24	>AT1G66580.1 | Symbols: SAG24, RPL10C | senescence associated gene 24 | chr1:24839208-24840439 FORWARD LENGTH=221	221	24.9	41	37	45	18	15	27
AT1G06430.1	FTSH protease 8	>AT1G06430.1 | Symbols: FTSH8 | FTSH protease 8 | chr1:1960214-1962525 REVERSE LENGTH=685	685	73.2	15	20	28	13	15	27
AT3G55460.1	SC35-like splicing factor 30	>AT3G55460.1 | Symbols: SCL30, At-SCL30 | SC35-like splicing factor 30 | chr3:20561024-20563502 FORWARD LENGTH=262	262	29.6	37	30	40	25	14	27
AT3G01280.1	voltage dependent anion channel 1	>AT3G01280.1 | Symbols: VDAC1, ATVDAC1 | voltage dependent anion channel 1 | chr3:85754-87612 FORWARD LENGTH=276	276	29.4	29	24	53	6	13	27
AT1G06760.1	winged-helix DNA-binding transcription factor family protein	>AT1G06760.1 | Symbols: | winged-helix DNA-binding transcription factor family protein | chr1:2076687-2077616 REVERSE LENGTH=274	274	28.9	22	19	18	54	70	26
AT4G34260.1	1,2-alpha-L-fucosidases	>AT4G34260.1 | Symbols: FUC95A | 1,2-alpha-L-fucosidases | chr4:16398130-16401591 FORWARD LENGTH=843	843	93.7	26	33	27	49	54	26
AT5G55660.1	DEK domain-containing chromatin associated protein	>AT5G55660.1 | Symbols: | DEK domain-containing chromatin associated protein | chr5:22539375-22543142 FORWARD LENGTH=778	778	87.2	27	27	20	55	52	26
AT5G63140.1	purple acid phosphatase 29	>AT5G63140.1 | Symbols: ATPAP29, PAP29 | purple acid phosphatase 29 | chr5:25328237-25329616 FORWARD LENGTH=389	389	43.5	62	52	42	39	46	26
AT4G03430.1	pre-mRNA splicing factor-related	>AT4G03430.1 | Symbols: STA1, EMB2770 | pre-mRNA splicing factor-related | chr4:1517411-1520500 REVERSE LENGTH=1029	1029	115.5	23	27	22	34	45	26
AT5G57120.1	FUNCTIONS IN: molecular_function unknown; INVOLVED IN: biological_process unknown; LOCATED IN: nucleolus; EXPRESSED IN: 21 plant structures; EXPRESSED DURING: 13 growth stages; CONTAINS InterPro DOMAIN/s: LisH dimerisation motif (InterPro:IPR006594), SRP40, C-terminal (InterPro:IPR007718); Has 101969 Blast hits to 55488 proteins in 2506 species: Archae - 424; Bacteria - 13843; Metazoa - 37674; Fu…	>AT5G57120.1 | Symbols: | FUNCTIONS IN: molecular_function unknown; INVOLVED IN: biological_process unknown; LOCATED IN: nucleolus; EXPRESSED IN: 21 plant structures; EXPRESSED DURING: 13 growth stages; CONTAINS InterPro DOMAIN/s: LisH dimerisation motif (InterPro:IPR006594), SRP40, C-terminal (InterPro:IPR007718); Has 101969 Blast hits to 55488 proteins in 2506 species: Archae - 424; Bacteria - …	330	37.6	39	39	35	39	38	26
AT2G37130.1	Peroxidase superfamily protein	>AT2G37130.1 | Symbols: | Peroxidase superfamily protein | chr2:15598225-15600004 REVERSE LENGTH=327	327	36.7	55	46	51	36	35	26
AT3G06400.3	chromatin-remodeling protein 11	>AT3G06400.3 | Symbols: CHR11 | chromatin-remodeling protein 11 | chr3:1941066-1946700 FORWARD LENGTH=1057	1057	122.5	19	29	19	25	35	26
AT2G16940.2	Splicing factor, CC1-like	>AT2G16940.2 | Symbols: | Splicing factor, CC1-like | chr2:7342869-7347052 REVERSE LENGTH=610	610	68.9	23	20	25	20	30	26
AT2G36880.1	methionine adenosyltransferase 3	>AT2G36880.1 | Symbols: MAT3 | methionine adenosyltransferase 3 | chr2:15479721-15480893 REVERSE LENGTH=390;>AT2G36880.2 | Symbols: MAT3 | methionine adenosyltransferase 3 | chr2:15479721-15480893 REVERSE LENGTH=390	390	42.5	30	30	36	23	28	26
AT3G13570.1	SC35-like splicing factor 30A	>AT3G13570.1 | Symbols: SCL30A, At-SCL30A | SC35-like splicing factor 30A | chr3:4429564-4431602 REVERSE LENGTH=262	262	30.2	27	27	29	16	28	26
AT1G12310.1	Calcium-binding EF-hand family protein	>AT1G12310.1 | Symbols: | Calcium-binding EF-hand family protein | chr1:4187500-4187946 REVERSE LENGTH=148	148	16.5	72	64	69	23	26	26
AT4G16720.1	Ribosomal protein L23/L15e family protein	>AT4G16720.1 | Symbols: | Ribosomal protein L23/L15e family protein | chr4:9400156-9401315 REVERSE LENGTH=204	204	24.2	42	42	42	15	25	26
AT2G38750.1	annexin 4	>AT2G38750.1 | Symbols: ANNAT4 | annexin 4 | chr2:16196582-16198431 REVERSE LENGTH=319	319	36.2	48	48	53	26	23	26
AT5G23740.1	ribosomal protein S11-beta	>AT5G23740.1 | Symbols: RPS11-BETA | ribosomal protein S11-beta | chr5:8008251-8009330 REVERSE LENGTH=159	159	17.7	43	43	49	18	23	26
AT5G12940.1	Leucine-rich repeat (LRR) family protein	>AT5G12940.1 | Symbols: | Leucine-rich repeat (LRR) family protein | chr5:4087782-4088897 FORWARD LENGTH=371	371	39.9	50	46	46	29	22	26
AT3G19760.1	eukaryotic initiation factor 4A-III	>AT3G19760.1 | Symbols: EIF4A-III | eukaryotic initiation factor 4A-III | chr3:6863790-6866242 FORWARD LENGTH=408	408	45.8	30	35	35	23	21	26
AT3G25520.1	ribosomal protein L5	>AT3G25520.1 | Symbols: ATL5, PGY3, OLI5, RPL5A | ribosomal protein L5 | chr3:9269573-9271327 REVERSE LENGTH=301	301	34.3	42	40	45	22	20	26
AT2G37270.2	ribosomal protein 5B	>AT2G37270.2 | Symbols: ATRPS5B, RPS5B | ribosomal protein 5B | chr2:15647883-15649042 REVERSE LENGTH=207;>AT2G37270.1 | Symbols: ATRPS5B, RPS5B | ribosomal protein 5B | chr2:15647883-15649042 REVERSE LENGTH=207	207	23	30	30	30	21	20	26
AT5G15090.2	voltage dependent anion channel 3	>AT5G15090.2 | Symbols: VDAC3 | voltage dependent anion channel 3 | chr5:4889641-4891389 REVERSE LENGTH=274;>AT5G15090.1 | Symbols: VDAC3, ATVDAC3 | voltage dependent anion channel 3 | chr5:4889641-4891389 REVERSE LENGTH=274	274	29.2	40	43	43	17	19	26
AT2G46280.1	TGF-beta receptor interacting protein 1	>AT2G46280.1 | Symbols: TRIP-1, TIF3I1 | TGF-beta receptor interacting protein 1 | chr2:19003656-19005393 REVERSE LENGTH=328;>AT2G46280.2 | Symbols: TRIP-1, TIF3I1 | TGF-beta receptor interacting protein 1 | chr2:19003656-19005393 REVERSE LENGTH=328	328	36.4	63	50	64	24	17	26
AT1G54010.1	GDSL-like Lipase/Acylhydrolase superfamily protein	>AT1G54010.1 | Symbols: | GDSL-like Lipase/Acylhydrolase superfamily protein | chr1:20158854-20160747 REVERSE LENGTH=386	386	43.1	22	23	42	12	14	26
AT4G13670.1	plastid transcriptionally active 5	>AT4G13670.1 | Symbols: PTAC5 | plastid transcriptionally active 5 | chr4:7948644-7950779 FORWARD LENGTH=387	387	44	44	25	44	31	11	26
ATCG00190.1	RNA polymerase subunit beta	>ATCG00190.1 | Symbols: RPOB | RNA polymerase subunit beta | chrC:23111-26329 REVERSE LENGTH=1072	1072	121	28	26	21	37	39	25
AT3G02110.1	serine carboxypeptidase-like 25	>AT3G02110.1 | Symbols: scpl25 | serine carboxypeptidase-like 25 | chr3:370902-373637 REVERSE LENGTH=473	473	53.4	25	22	25	30	38	25
AT5G15200.1	Ribosomal protein S4	>AT5G15200.1 | Symbols: | Ribosomal protein S4 | chr5:4935124-4936334 REVERSE LENGTH=198	198	23	39	45	42	26	35	25
AT1G15820.1	light harvesting complex photosystem II subunit 6	>AT1G15820.1 | Symbols: LHCB6, CP24 | light harvesting complex photosystem II subunit 6 | chr1:5446685-5447676 REVERSE LENGTH=258	258	27.5	36	33	41	23	31	25
AT1G62820.1	Calcium-binding EF-hand family protein	>AT1G62820.1 | Symbols: | Calcium-binding EF-hand family protein | chr1:23263822-23264268 REVERSE LENGTH=148	148	16.6	72	72	58	21	28	25
AT3G63490.1	Ribosomal protein L1p/L10e family	>AT3G63490.1 | Symbols: | Ribosomal protein L1p/L10e family | chr3:23444269-23446020 FORWARD LENGTH=346	346	37.6	33	35	35	16	25	25
AT3G45140.1	lipoxygenase 2	>AT3G45140.1 | Symbols: LOX2, ATLOX2 | lipoxygenase 2 | chr3:16525437-16529233 FORWARD LENGTH=896	896	102	19	20	21	20	21	25
AT5G51280.1	DEAD-box protein abstrakt, putative	>AT5G51280.1 | Symbols: | DEAD-box protein abstrakt, putative | chr5:20841456-20843645 FORWARD LENGTH=591	591	65.8	38	35	41	21	20	25
AT1G31850.2	S-adenosyl-L-methionine-dependent methyltransferases superfamily protein	>AT1G31850.2 | Symbols: | S-adenosyl-L-methionine-dependent methyltransferases superfamily protein | chr1:11431165-11433443 FORWARD LENGTH=603;>AT1G31850.3 | Symbols: | S-adenosyl-L-methionine-dependent methyltransferases superfamily protein | chr1:11431165-11433443 FORWARD LENGTH=603;>AT1G31850.1 | Symbols: | S-adenosyl-L-methionine-dependent methyltransferases superfamily protein | chr1:1143116…	603	68.8	33	40	35	18	20	25
AT1G64740.1	alpha-1 tubulin	>AT1G64740.1 | Symbols: TUA1 | alpha-1 tubulin | chr1:24050114-24052296 FORWARD LENGTH=450	450	49.8	26	26	27	24	19	25
AT4G25500.4	arginine/serine-rich splicing factor 35	>AT4G25500.4 | Symbols: RSP35, RS40, At-RS40 | arginine/serine-rich splicing factor 35 | chr4:13025168-13027243 FORWARD LENGTH=350;>AT4G25500.1 | Symbols: ATRSP35, ATRSP40, AT-SRP40, RSP35, RS40, At-RS40 | arginine/serine-rich splicing factor 35 | chr4:13025168-13027243 FORWARD LENGTH=350	350	40.3	21	19	28	19	19	25
AT5G04140.2	glutamate synthase 1	>AT5G04140.2 | Symbols: GLU1, GLS1, GLUS, FD-GOGAT | glutamate synthase 1 | chr5:1130031-1138186 FORWARD LENGTH=1648	1648	179.8	8	10	16	15	19	25
AT5G39740.2	ribosomal protein L5 B	>AT5G39740.2 | Symbols: RPL5B | ribosomal protein L5 B | chr5:15903484-15905185 FORWARD LENGTH=301;>AT5G39740.1 | Symbols: OLI7, RPL5B | ribosomal protein L5 B | chr5:15903365-15905185 FORWARD LENGTH=301	301	34.4	42	40	45	18	18	25
AT4G26530.2	Aldolase superfamily protein	>AT4G26530.2 | Symbols: | Aldolase superfamily protein | chr4:13391566-13392937 FORWARD LENGTH=358;>AT4G26530.1 | Symbols: | Aldolase superfamily protein | chr4:13391566-13392937 FORWARD LENGTH=358	358	38.3	22	26	38	13	17	25
AT1G66270.1	Glycosyl hydrolase superfamily protein	>AT1G66270.1 | Symbols: BGLU21 | Glycosyl hydrolase superfamily protein | chr1:24700110-24702995 REVERSE LENGTH=524	524	59.6	10	10	24	15	16	25
AT4G27090.1	Ribosomal protein L14	>AT4G27090.1 | Symbols: | Ribosomal protein L14 | chr4:13594104-13595187 REVERSE LENGTH=134	134	15.5	31	39	42	17	15	25
AT5G14430.1	S-adenosyl-L-methionine-dependent methyltransferases superfamily protein	>AT5G14430.1 | Symbols: | S-adenosyl-L-methionine-dependent methyltransferases superfamily protein | chr5:4653092-4655741 FORWARD LENGTH=612	612	69.8	17	24	29	15	14	25
AT1G65590.1	beta-hexosaminidase 3	>AT1G65590.1 | Symbols: HEXO3, ATHEX1 | beta-hexosaminidase 3 | chr1:24385996-24390989 FORWARD LENGTH=535	535	60	46	44	32	73	54	24
AT1G05250.1	Peroxidase superfamily protein	>AT1G05250.1 | Symbols: | Peroxidase superfamily protein | chr1:1525924-1527169 REVERSE LENGTH=325;>AT1G05240.1 | Symbols: | Peroxidase superfamily protein | chr1:1521202-1522447 FORWARD LENGTH=325	325	35.6	52	61	31	32	39	24
AT3G10380.1	subunit of exocyst complex 8	>AT3G10380.1 | Symbols: SEC8, ATSEC8 | subunit of exocyst complex 8 | chr3:3219922-3228356 REVERSE LENGTH=1053	1053	116.5	20	30	19	29	38	24
AT4G24350.1	Phosphorylase superfamily protein	>AT4G24350.1 | Symbols: | Phosphorylase superfamily protein | chr4:12609637-12611328 FORWARD LENGTH=336	336	36.7	25	31	31	23	31	24
AT1G07890.2	ascorbate peroxidase 1	>AT1G07890.2 | Symbols: APX1, MEE6, CS1, ATAPX1, ATAPX01 | ascorbate peroxidase 1 | chr1:2438005-2439435 FORWARD LENGTH=250;>AT1G07890.5 | Symbols: APX1, MEE6, CS1, ATAPX1, ATAPX01 | ascorbate peroxidase 1 | chr1:2438005-2439435 FORWARD LENGTH=250;>AT1G07890.4 | Symbols: APX1, MEE6, CS1, ATAPX1, ATAPX01 | ascorbate peroxidase 1 | chr1:2438005-2439435 FORWARD LENGTH=250;>AT1G07890.3 | Symbols: APX…	250	27.5	52	56	55	16	26	24
AT5G62190.1	DEAD box RNA helicase (PRH75)	>AT5G62190.1 | Symbols: PRH75 | DEAD box RNA helicase (PRH75) | chr5:24980542-24983879 REVERSE LENGTH=671	671	72.8	27	32	29	21	24	24
AT5G52040.2	RNA-binding (RRM/RBD/RNP motifs) family protein	>AT5G52040.2 | Symbols: ATRSP41, RS41, At-RS41 | RNA-binding (RRM/RBD/RNP motifs) family protein | chr5:21131081-21133318 FORWARD LENGTH=357	357	41.3	18	24	24	19	24	24
AT4G39680.1	SAP domain-containing protein	>AT4G39680.1 | Symbols: | SAP domain-containing protein | chr4:18414604-18416938 REVERSE LENGTH=633;>AT4G39680.2 | Symbols: | SAP domain-containing protein | chr4:18414604-18416938 REVERSE LENGTH=633	633	69.4	21	24	18	22	23	24
AT4G19120.1	S-adenosyl-L-methionine-dependent methyltransferases superfamily protein	>AT4G19120.1 | Symbols: ERD3 | S-adenosyl-L-methionine-dependent methyltransferases superfamily protein | chr4:10460665-10463034 REVERSE LENGTH=600;>AT4G19120.2 | Symbols: ERD3 | S-adenosyl-L-methionine-dependent methyltransferases superfamily protein | chr4:10460665-10463034 REVERSE LENGTH=600	600	68.3	21	34	29	12	23	24
AT1G64790.1	ILITYHIA	>AT1G64790.1 | Symbols: ILA | ILITYHIA | chr1:24065232-24081908 REVERSE LENGTH=2610	2610	284.6	6	9	9	16	22	24
AT2G37470.1	Histone superfamily protein	>AT2G37470.1 | Symbols: | Histone superfamily protein | chr2:15736832-15737248 FORWARD LENGTH=138	138	15.1	30	36	36	19	20	24
AT5G27640.1	translation initiation factor 3B1	>AT5G27640.1 | Symbols: TIF3B1, EIF3B, ATEIF3B-1, EIF3B-1, ATTIF3B1 | translation initiation factor 3B1 | chr5:9781207-9784759 REVERSE LENGTH=712	712	81.8	26	21	26	19	19	24
AT4G02510.1	translocon at the outer envelope membrane of chloroplasts 159	>AT4G02510.1 | Symbols: TOC159, TOC86, PPI2, TOC160, ATTOC159 | translocon at the outer envelope membrane of chloroplasts 159 | chr4:1104766-1109360 FORWARD LENGTH=1503	1503	160.7	11	10	16	19	17	24
AT3G23990.1	heat shock protein 60	>AT3G23990.1 | Symbols: HSP60, HSP60-3B | heat shock protein 60 | chr3:8669013-8672278 FORWARD LENGTH=577	577	61.2	16	16	29	11	12	24
AT3G06860.1	multifunctional protein 2	>AT3G06860.1 | Symbols: MFP2, ATMFP2 | multifunctional protein 2 | chr3:2161926-2166009 FORWARD LENGTH=725	725	78.8	34	38	24	47	61	23
AT2G20490.1	nucleolar RNA-binding Nop10p family protein	>AT2G20490.1 | Symbols: NOP10, EDA27 | nucleolar RNA-binding Nop10p family protein | chr2:8831897-8832723 FORWARD LENGTH=64	64	7.4	83	83	81	49	46	23
AT1G67680.1	SRP72 RNA-binding domain	>AT1G67680.1 | Symbols: | SRP72 RNA-binding domain | chr1:25365962-25368464 REVERSE LENGTH=664	664	73	49	48	37	48	45	23
AT1G76010.1	Alba DNA/RNA-binding protein	>AT1G76010.1 | Symbols: | Alba DNA/RNA-binding protein | chr1:28528505-28530488 REVERSE LENGTH=350	350	37.4	45	40	29	39	44	23
AT2G45640.1	SIN3 associated polypeptide P18	>AT2G45640.1 | Symbols: SAP18, ATSAP18 | SIN3 associated polypeptide P18 | chr2:18799881-18801323 REVERSE LENGTH=152	152	17.2	62	66	65	35	39	23
AT1G01320.1	Tetratricopeptide repeat (TPR)-like superfamily protein	>AT1G01320.1 | Symbols: | Tetratricopeptide repeat (TPR)-like superfamily protein | chr1:121582-130099 REVERSE LENGTH=1797	1797	198.7	15	13	14	30	28	23
AT3G12800.1	short-chain dehydrogenase-reductase B	>AT3G12800.1 | Symbols: SDRB, DECR | short-chain dehydrogenase-reductase B | chr3:4063463-4064757 REVERSE LENGTH=298	298	31.8	31	30	38	33	27	23
AT2G22125.1	binding	>AT2G22125.1 | Symbols: CSI1 | binding | chr2:9406793-9414223 FORWARD LENGTH=2150	2150	230.6	6	11	11	14	26	23
AT1G16610.3	arginine/serine-rich 45	>AT1G16610.3 | Symbols: SR45 | arginine/serine-rich 45 | chr1:5675925-5678686 REVERSE LENGTH=425	425	46.6	16	17	16	19	23	23
AT1G76300.1	snRNP core protein SMD3	>AT1G76300.1 | Symbols: SmD3 | snRNP core protein SMD3 | chr1:28625957-28627080 FORWARD LENGTH=128	128	13.8	30	32	27	17	22	23
AT5G05170.1	Cellulose synthase family protein	>AT5G05170.1 | Symbols: CESA3, IXR1, ATCESA3, ATH-B, CEV1 | Cellulose synthase family protein | chr5:1530401-1535090 REVERSE LENGTH=1065	1065	119.6	10	11	13	16	20	23
AT5G46290.1	3-ketoacyl-acyl carrier protein synthase I	>AT5G46290.1 | Symbols: KASI, KAS1 | 3-ketoacyl-acyl carrier protein synthase I | chr5:18774439-18776629 REVERSE LENGTH=473	473	50.4	30	38	34	13	20	23
AT1G04680.1	Pectin lyase-like superfamily protein	>AT1G04680.1 | Symbols: | Pectin lyase-like superfamily protein | chr1:1304052-1307780 REVERSE LENGTH=431	431	47.7	25	25	25	22	19	23
AT3G11250.1	Ribosomal protein L10 family protein	>AT3G11250.1 | Symbols: | Ribosomal protein L10 family protein | chr3:3521453-3522826 FORWARD LENGTH=323	323	34.4	34	30	57	18	18	23
AT5G03690.2	Aldolase superfamily protein	>AT5G03690.2 | Symbols: | Aldolase superfamily protein | chr5:963389-964982 REVERSE LENGTH=359	359	38.6	19	21	21	14	18	23
AT1G32060.1	phosphoribulokinase	>AT1G32060.1 | Symbols: PRK | phosphoribulokinase | chr1:11532668-11534406 FORWARD LENGTH=395	395	44.4	26	23	43	14	17	23
AT3G08940.2	light harvesting complex photosystem II	>AT3G08940.2 | Symbols: LHCB4.2 | light harvesting complex photosystem II | chr3:2717717-2718665 FORWARD LENGTH=287	287	31.2	18	24	41	14	17	23
AT2G47730.1	glutathione S-transferase phi 8	>AT2G47730.1 | Symbols: ATGSTF8, ATGSTF5, GST6, GSTF8 | glutathione S-transferase phi 8 | chr2:19558213-19559266 FORWARD LENGTH=263	263	29.2	38	49	44	11	17	23
AT4G38420.1	SKU5 similar 9	>AT4G38420.1 | Symbols: sks9 | SKU5 similar 9 | chr4:17982840-17985173 FORWARD LENGTH=549	549	62.5	25	21	26	19	16	23
AT5G19760.1	Mitochondrial substrate carrier family protein	>AT5G19760.1 | Symbols: | Mitochondrial substrate carrier family protein | chr5:6679591-6681845 REVERSE LENGTH=298	298	31.9	36	40	50	18	15	23
AT5G23400.1	Leucine-rich repeat (LRR) family protein	>AT5G23400.1 | Symbols: | Leucine-rich repeat (LRR) family protein | chr5:7880603-7882372 FORWARD LENGTH=589	589	64	27	23	27	18	15	23
AT3G25860.1	2-oxoacid dehydrogenases acyltransferase family protein	>AT3G25860.1 | Symbols: LTA2, PLE2 | 2-oxoacid dehydrogenases acyltransferase family protein | chr3:9460632-9462585 FORWARD LENGTH=480	480	50	28	28	28	17	14	23
AT1G66200.1	glutamine synthase clone F11	>AT1G66200.1 | Symbols: ATGSR2, GSR2, GLN1;2 | glutamine synthase clone F11 | chr1:24655520-24657520 REVERSE LENGTH=356	356	39.2	29	26	44	16	14	23
AT3G16810.1	pumilio 24	>AT3G16810.1 | Symbols: APUM24, PUM24 | pumilio 24 | chr3:5723436-5727539 REVERSE LENGTH=641	641	71.6	42	37	30	74	72	22
ATCG00500.1	acetyl-CoA carboxylase carboxyl transferase subunit beta	>ATCG00500.1 | Symbols: ACCD | acetyl-CoA carboxylase carboxyl transferase subunit beta | chrC:57075-58541 FORWARD LENGTH=488	488	55.6	42	34	31	59	48	22
AT3G48710.1	DEK domain-containing chromatin associated protein	>AT3G48710.1 | Symbols: | DEK domain-containing chromatin associated protein | chr3:18041024-18043995 FORWARD LENGTH=462	462	52	33	33	22	44	48	22
AT1G29250.1	Alba DNA/RNA-binding protein	>AT1G29250.1 | Symbols: | Alba DNA/RNA-binding protein | chr1:10223461-10224592 REVERSE LENGTH=130	130	14.6	42	42	51	45	43	22
AT4G26010.1	Peroxidase superfamily protein	>AT4G26010.1 | Symbols: | Peroxidase superfamily protein | chr4:13200653-13201688 FORWARD LENGTH=310	310	33.8	53	53	38	46	40	22
AT4G20830.1	FAD-binding Berberine family protein	>AT4G20830.1 | Symbols: | FAD-binding Berberine family protein | chr4:11155486-11157577 FORWARD LENGTH=570	570	63.5	25	38	25	21	36	22
AT2G39140.1	pseudouridine synthase family protein	>AT2G39140.1 | Symbols: SVR1 | pseudouridine synthase family protein | chr2:16330238-16333153 FORWARD LENGTH=410	410	45.1	49	40	42	35	34	22
AT1G03230.1	Eukaryotic aspartyl protease family protein	>AT1G03230.1 | Symbols: | Eukaryotic aspartyl protease family protein | chr1:790110-791414 FORWARD LENGTH=434	434	46.1	40	34	34	35	30	22
ATCG01310.1	ribosomal protein L2	>ATCG01310.1 | Symbols: RPL2.2 | ribosomal protein L2 | chrC:152806-154312 FORWARD LENGTH=274;>ATCG00830.1 | Symbols: RPL2.1 | ribosomal protein L2 | chrC:84337-85843 REVERSE LENGTH=274	274	29.8	53	50	52	26	26	22
AT5G22060.1	DNAJ homologue 2	>AT5G22060.1 | Symbols: ATJ2, J2 | DNAJ homologue 2 | chr5:7303798-7305668 REVERSE LENGTH=419	419	46.4	31	31	25	24	26	22
AT2G24590.1	RNA recognition motif and CCHC-type zinc finger domains containing protein	>AT2G24590.1 | Symbols: RSZ22a, At-RSZ22a | RNA recognition motif and CCHC-type zinc finger domains containing protein | chr2:10449837-10450860 FORWARD LENGTH=196	196	21.9	31	38	38	21	23	22
AT1G80930.1	MIF4G domain-containing protein / MA3 domain-containing protein	>AT1G80930.1 | Symbols: | MIF4G domain-containing protein / MA3 domain-containing protein | chr1:30405774-30409499 REVERSE LENGTH=900	900	104	18	18	20	15	23	22
AT1G01080.2	RNA-binding (RRM/RBD/RNP motifs) family protein	>AT1G01080.2 | Symbols: | RNA-binding (RRM/RBD/RNP motifs) family protein | chr1:45503-46789 REVERSE LENGTH=294	294	32.7	39	36	44	19	22	22
AT5G64260.1	EXORDIUM like 2	>AT5G64260.1 | Symbols: EXL2 | EXORDIUM like 2 | chr5:25703980-25704897 FORWARD LENGTH=305	305	32.7	24	24	33	15	22	22
AT3G55220.1	Cleavage and polyadenylation specificity factor (CPSF) A subunit protein	>AT3G55220.1 | Symbols: | Cleavage and polyadenylation specificity factor (CPSF) A subunit protein | chr3:20467116-20470944 REVERSE LENGTH=1214;>AT3G55200.1 | Symbols: | Cleavage and polyadenylation specificity factor (CPSF) A subunit protein | chr3:20460533-20464361 FORWARD LENGTH=1214	1214	134.9	17	18	17	22	21	22
AT1G04510.1	MOS4-associated complex 3A	>AT1G04510.1 | Symbols: MAC3A | MOS4-associated complex 3A | chr1:1226749-1230592 FORWARD LENGTH=523	523	56.8	24	34	28	14	21	22
AT3G06480.1	DEAD box RNA helicase family protein	>AT3G06480.1 | Symbols: | DEAD box RNA helicase family protein | chr3:1985697-1989666 REVERSE LENGTH=1088	1088	119.5	10	10	9	25	20	22
AT3G19820.3	cell elongation protein / DWARF1 / DIMINUTO (DIM)	>AT3G19820.3 | Symbols: DWF1 | cell elongation protein / DWARF1 / DIMINUTO (DIM) | chr3:6879835-6881616 REVERSE LENGTH=561;>AT3G19820.2 | Symbols: DWF1, DIM, EVE1, DIM1, CBB1 | cell elongation protein / DWARF1 / DIMINUTO (DIM) | chr3:6879835-6881616 REVERSE LENGTH=561;>AT3G19820.1 | Symbols: DWF1, DIM, EVE1, DIM1, CBB1 | cell elongation protein / DWARF1 / DIMINUTO (DIM) | chr3:6879835-6881616 REV…	561	65.4	16	20	25	15	20	22
AT3G13750.1	beta galactosidase 1	>AT3G13750.1 | Symbols: BGAL1 | beta galactosidase 1 | chr3:4511192-4515756 FORWARD LENGTH=847	847	93.6	14	13	27	11	19	22
AT2G42740.1	ribosomal protein large subunit 16A	>AT2G42740.1 | Symbols: RPL16A | ribosomal protein large subunit 16A | chr2:17791794-17792946 FORWARD LENGTH=182	182	20.8	48	52	40	28	18	22
AT5G45280.2	Pectinacetylesterase family protein	>AT5G45280.2 | Symbols: | Pectinacetylesterase family protein | chr5:18346862-18349488 FORWARD LENGTH=391	391	42	30	32	30	20	17	22
AT1G65260.1	plastid transcriptionally active 4	>AT1G65260.1 | Symbols: PTAC4, VIPP1 | plastid transcriptionally active 4 | chr1:24236329-24240428 FORWARD LENGTH=330	330	36.4	37	39	46	18	15	22
AT1G79550.2	phosphoglycerate kinase	>AT1G79550.2 | Symbols: PGK | phosphoglycerate kinase | chr1:29924347-29926295 REVERSE LENGTH=401;>AT1G79550.1 | Symbols: PGK | phosphoglycerate kinase | chr1:29924347-29926295 REVERSE LENGTH=401	401	42.1	21	25	35	10	15	22
AT1G76400.1	Ribophorin I	>AT1G76400.1 | Symbols: | Ribophorin I | chr1:28658713-28661672 REVERSE LENGTH=614	614	68.6	13	21	24	7	14	22
AT4G34200.1	D-3-phosphoglycerate dehydrogenase	>AT4G34200.1 | Symbols: EDA9 | D-3-phosphoglycerate dehydrogenase | chr4:16374041-16376561 REVERSE LENGTH=603	603	63.3	7	16	26	8	12	22
AT4G18670.1	Leucine-rich repeat (LRR) family protein	>AT4G18670.1 | Symbols: | Leucine-rich repeat (LRR) family protein | chr4:10275918-10278491 REVERSE LENGTH=857	857	90.8	7	10	10	7	12	22
AT3G12290.1	Amino acid dehydrogenase family protein	>AT3G12290.1 | Symbols: | Amino acid dehydrogenase family protein | chr3:3919591-3921326 FORWARD LENGTH=299	299	31.6	17	36	66	6	12	22
AT4G26910.1	Dihydrolipoamide succinyltransferase	>AT4G26910.1 | Symbols: | Dihydrolipoamide succinyltransferase | chr4:13520127-13522889 REVERSE LENGTH=464	464	50	22	14	30	14	10	22
AT1G09780.1	Phosphoglycerate mutase, 2,3-bisphosphoglycerate-independent	>AT1G09780.1 | Symbols: | Phosphoglycerate mutase, 2,3-bisphosphoglycerate-independent | chr1:3165550-3167812 REVERSE LENGTH=557	557	60.5	18	15	27	11	9	22
AT2G31610.1	Ribosomal protein S3 family protein	>AT2G31610.1 | Symbols: | Ribosomal protein S3 family protein | chr2:13450384-13451669 FORWARD LENGTH=250	250	27.5	58	57	54	32	33	21
AT1G04110.1	Subtilase family protein	>AT1G04110.1 | Symbols: SDD1 | Subtilase family protein | chr1:1061457-1063784 REVERSE LENGTH=775	775	83.7	29	28	24	28	31	21
AT4G01037.1	Ubiquitin carboxyl-terminal hydrolase family protein	>AT4G01037.1 | Symbols: WTF1, AtWTF1 | Ubiquitin carboxyl-terminal hydrolase family protein | chr4:451444-453030 REVERSE LENGTH=528	528	61.2	29	27	29	27	29	21
AT5G10160.1	Thioesterase superfamily protein	>AT5G10160.1 | Symbols: | Thioesterase superfamily protein | chr5:3185819-3187159 FORWARD LENGTH=219	219	24.1	37	37	37	29	28	21
AT5G18620.2	chromatin remodeling factor17	>AT5G18620.2 | Symbols: CHR17 | chromatin remodeling factor17 | chr5:6196190-6202058 REVERSE LENGTH=1072	1072	124.1	14	19	15	22	27	21
AT5G66190.1	ferredoxin-NADP(+)-oxidoreductase 1	>AT5G66190.1 | Symbols: ATLFNR1, FNR1 | ferredoxin-NADP(+)-oxidoreductase 1 | chr5:26451203-26453012 REVERSE LENGTH=360	360	40.3	34	43	41	19	27	21
AT3G49010.3	breast basic conserved 1	>AT3G49010.3 | Symbols: ATBBC1, BBC1, RSU2 | breast basic conserved 1 | chr3:18166971-18168047 REVERSE LENGTH=206;>AT3G49010.2 | Symbols: ATBBC1, BBC1, RSU2 | breast basic conserved 1 | chr3:18166971-18168047 REVERSE LENGTH=206;>AT3G49010.1 | Symbols: ATBBC1, BBC1, RSU2 | breast basic conserved 1 | chr3:18166971-18168047 REVERSE LENGTH=206	206	23.8	40	39	52	21	25	21
AT2G37340.1	arginine/serine-rich zinc knuckle-containing protein 33	>AT2G37340.1 | Symbols: RSZ33, ATRSZ33, RS2Z33, AT-RS2Z33 | arginine/serine-rich zinc knuckle-containing protein 33 | chr2:15670372-15672331 REVERSE LENGTH=290	290	32.9	20	24	22	11	25	21
AT1G15930.2	Ribosomal protein L7Ae/L30e/S12e/Gadd45 family protein	>AT1G15930.2 | Symbols: | Ribosomal protein L7Ae/L30e/S12e/Gadd45 family protein | chr1:5471702-5472741 FORWARD LENGTH=144;>AT1G15930.1 | Symbols: | Ribosomal protein L7Ae/L30e/S12e/Gadd45 family protein | chr1:5471702-5472741 FORWARD LENGTH=144	144	15.4	40	44	44	19	24	21
AT5G59870.1	histone H2A 6	>AT5G59870.1 | Symbols: HTA6 | histone H2A 6 | chr5:24115605-24116144 REVERSE LENGTH=150	150	16	39	40	39	19	24	21
AT1G56660.1	unknown protein; Has 665200 Blast hits to 205811 proteins in 4684 species: Archae - 3320; Bacteria - 107592; Metazoa - 249086; Fungi - 76753; Plants - 38542; Viruses - 3008; Other Eukaryotes - 186899 (source: NCBI BLink).	>AT1G56660.1 | Symbols: | unknown protein; Has 665200 Blast hits to 205811 proteins in 4684 species: Archae - 3320; Bacteria - 107592; Metazoa - 249086; Fungi - 76753; Plants - 38542; Viruses - 3008; Other Eukaryotes - 186899 (source: NCBI BLink). | chr1:21238809-21240377 FORWARD LENGTH=522	522	60.7	17	19	22	20	23	21
AT2G44120.2	Ribosomal protein L30/L7 family protein	>AT2G44120.2 | Symbols: | Ribosomal protein L30/L7 family protein | chr2:18249227-18250417 REVERSE LENGTH=247	247	28.5	40	48	43	17	23	21
AT1G05190.1	Ribosomal protein L6 family	>AT1G05190.1 | Symbols: emb2394 | Ribosomal protein L6 family | chr1:1502515-1503738 REVERSE LENGTH=223	223	24.7	56	57	58	21	22	21
AT5G27670.1	histone H2A 7	>AT5G27670.1 | Symbols: HTA7 | histone H2A 7 | chr5:9792807-9793365 REVERSE LENGTH=150	150	15.9	31	31	31	12	22	21
AT5G56630.1	phosphofructokinase 7	>AT5G56630.1 | Symbols: PFK7 | phosphofructokinase 7 | chr5:22924311-22926728 FORWARD LENGTH=485	485	53.4	42	27	32	22	19	21
AT2G27100.1	C2H2 zinc-finger protein SERRATE (SE)	>AT2G27100.1 | Symbols: SE | C2H2 zinc-finger protein SERRATE (SE) | chr2:11572587-11576357 FORWARD LENGTH=720	720	81	25	24	27	16	19	21
AT1G55210.2	Disease resistance-responsive (dirigent-like protein) family protein	>AT1G55210.2 | Symbols: | Disease resistance-responsive (dirigent-like protein) family protein | chr1:20598057-20598620 REVERSE LENGTH=187;>AT1G55210.1 | Symbols: | Disease resistance-responsive (dirigent-like protein) family protein | chr1:20598057-20598620 REVERSE LENGTH=187	187	20.6	30	22	28	14	17	21
AT2G34480.1	Ribosomal protein L18ae/LX family protein	>AT2G34480.1 | Symbols: | Ribosomal protein L18ae/LX family protein | chr2:14532916-14534161 REVERSE LENGTH=178	178	21.3	37	31	42	14	16	21
AT5G01530.1	light harvesting complex photosystem II	>AT5G01530.1 | Symbols: LHCB4.1 | light harvesting complex photosystem II | chr5:209084-210243 FORWARD LENGTH=290	290	31.1	16	16	19	14	16	21
AT3G63400.3	Cyclophilin-like peptidyl-prolyl cis-trans isomerase family protein	>AT3G63400.3 | Symbols: | Cyclophilin-like peptidyl-prolyl cis-trans isomerase family protein | chr3:23412449-23415435 FORWARD LENGTH=570;>AT3G63400.1 | Symbols: | Cyclophilin-like peptidyl-prolyl cis-trans isomerase family protein | chr3:23412449-23415435 FORWARD LENGTH=570	570	63.5	15	18	21	19	15	21
AT5G26780.3	serine hydroxymethyltransferase 2	>AT5G26780.3 | Symbols: SHM2 | serine hydroxymethyltransferase 2 | chr5:9418299-9421725 FORWARD LENGTH=533;>AT5G26780.2 | Symbols: SHM2 | serine hydroxymethyltransferase 2 | chr5:9418299-9421725 FORWARD LENGTH=533	533	59.1	20	16	19	18	15	21
AT1G17220.1	Translation initiation factor 2, small GTP-binding protein	>AT1G17220.1 | Symbols: FUG1 | Translation initiation factor 2, small GTP-binding protein | chr1:5885383-5890165 FORWARD LENGTH=1026	1026	109.7	16	17	19	15	15	21
AT4G10450.1	Ribosomal protein L6 family	>AT4G10450.1 | Symbols: | Ribosomal protein L6 family | chr4:6463201-6464458 REVERSE LENGTH=194	194	22	19	14	38	12	15	21
AT4G37910.1	mitochondrial heat shock protein 70-1	>AT4G37910.1 | Symbols: mtHsc70-1 | mitochondrial heat shock protein 70-1 | chr4:17825368-17828099 REVERSE LENGTH=682	682	73	11	14	23	11	15	21
AT4G27440.1	protochlorophyllide oxidoreductase B	>AT4G27440.1 | Symbols: PORB | protochlorophyllide oxidoreductase B | chr4:13725648-13727107 FORWARD LENGTH=401;>AT4G27440.2 | Symbols: PORB | protochlorophyllide oxidoreductase B | chr4:13725648-13727107 FORWARD LENGTH=401	401	43.3	42	20	38	14	12	21
AT4G09000.2	general regulatory factor 1	>AT4G09000.2 | Symbols: GRF1, GF14 CHI | general regulatory factor 1 | chr4:5775387-5777157 FORWARD LENGTH=318	318	35.8	30	26	38	11	10	21
AT2G33210.1	heat shock protein 60-2	>AT2G33210.1 | Symbols: HSP60-2 | heat shock protein 60-2 | chr2:14075093-14078568 REVERSE LENGTH=585	585	61.9	11	6	28	8	8	21
AT5G27120.1	NOP56-like pre RNA processing ribonucleoprotein	>AT5G27120.1 | Symbols: | NOP56-like pre RNA processing ribonucleoprotein | chr5:9541287-9543684 FORWARD LENGTH=533	533	58.7	40	45	28	30	34	20
AT4G30280.1	xyloglucan endotransglucosylase/hydrolase 18	>AT4G30280.1 | Symbols: ATXTH18, XTH18 | xyloglucan endotransglucosylase/hydrolase 18 | chr4:14825958-14826998 REVERSE LENGTH=282	282	32.1	33	42	33	17	32	20
AT2G33530.1	serine carboxypeptidase-like 46	>AT2G33530.1 | Symbols: scpl46 | serine carboxypeptidase-like 46 | chr2:14197866-14200536 REVERSE LENGTH=465	465	51.9	25	26	22	27	31	20
AT5G35530.1	Ribosomal protein S3 family protein	>AT5G35530.1 | Symbols: | Ribosomal protein S3 family protein | chr5:13710355-13712192 REVERSE LENGTH=248	248	27.4	56	55	52	29	29	20
AT1G20020.1	ferredoxin-NADP(+)-oxidoreductase 2	>AT1G20020.1 | Symbols: ATLFNR2, FNR2 | ferredoxin-NADP(+)-oxidoreductase 2 | chr1:6942851-6944868 FORWARD LENGTH=369	369	41.1	34	40	46	16	28	20
AT5G46630.1	Clathrin adaptor complexes medium subunit family protein	>AT5G46630.1 | Symbols: | Clathrin adaptor complexes medium subunit family protein | chr5:18920580-18923252 FORWARD LENGTH=438	438	49.3	19	29	29	20	27	20
AT3G02880.1	Leucine-rich repeat protein kinase family protein	>AT3G02880.1 | Symbols: | Leucine-rich repeat protein kinase family protein | chr3:634819-636982 FORWARD LENGTH=627	627	67.7	31	33	31	17	25	20
AT3G06510.2	Glycosyl hydrolase superfamily protein	>AT3G06510.2 | Symbols: SFR2 | Glycosyl hydrolase superfamily protein | chr3:2016450-2019533 FORWARD LENGTH=656	656	74.7	20	19	21	26	24	20
AT3G24830.1	Ribosomal protein L13 family protein	>AT3G24830.1 | Symbols: | Ribosomal protein L13 family protein | chr3:9064613-9065871 FORWARD LENGTH=206	206	23.4	38	33	39	22	24	20
AT4G32460.1	Protein of unknown function, DUF642	>AT4G32460.1 | Symbols: | Protein of unknown function, DUF642 | chr4:15663036-15664859 REVERSE LENGTH=365;>AT4G32460.2 | Symbols: | Protein of unknown function, DUF642 | chr4:15663036-15664859 REVERSE LENGTH=365	365	39.8	12	24	21	22	23	20
AT1G07360.1	CCCH-type zinc fingerfamily protein with RNA-binding domain	>AT1G07360.1 | Symbols: | CCCH-type zinc fingerfamily protein with RNA-binding domain | chr1:2260562-2262795 REVERSE LENGTH=481	481	53.6	31	36	36	14	22	20
AT1G61580.1	R-protein L3 B	>AT1G61580.1 | Symbols: RPL3B, ARP2 | R-protein L3 B | chr1:22720833-22722402 REVERSE LENGTH=390	390	44.5	12	14	14	20	21	20
AT1G72370.1	40s ribosomal protein SA	>AT1G72370.1 | Symbols: P40, AP40, RP40, RPSAA | 40s ribosomal protein SA | chr1:27243148-27244842 REVERSE LENGTH=298	298	32.3	40	40	41	18	21	20
AT1G74050.1	Ribosomal protein L6 family protein	>AT1G74050.1 | Symbols: | Ribosomal protein L6 family protein | chr1:27847256-27848680 REVERSE LENGTH=233	233	26.1	42	34	36	18	21	20
AT4G21280.1	photosystem II subunit QA	>AT4G21280.1 | Symbols: PSBQ, PSBQA, PSBQ-1 | photosystem II subunit QA | chr4:11334446-11335587 FORWARD LENGTH=223	223	23.8	26	49	49	7	21	20
AT2G04030.1	Chaperone protein htpG family protein	>AT2G04030.1 | Symbols: CR88, EMB1956, HSP90.5, Hsp88.1, AtHsp90.5 | Chaperone protein htpG family protein | chr2:1281983-1285909 FORWARD LENGTH=780	780	88.6	11	22	20	11	18	20
AT2G43770.1	Transducin/WD40 repeat-like superfamily protein	>AT2G43770.1 | Symbols: | Transducin/WD40 repeat-like superfamily protein | chr2:18134272-18135303 REVERSE LENGTH=343	343	37.9	41	45	42	13	15	20
AT4G24190.1	Chaperone protein htpG family protein	>AT4G24190.1 | Symbols: SHD, HSP90.7, AtHsp90.7, AtHsp90-7 | Chaperone protein htpG family protein | chr4:12551902-12555851 REVERSE LENGTH=823	823	94.1	14	15	19	13	14	20
ATCG00130.1	ATPase, F0 complex, subunit B/B', bacterial/chloroplast	>ATCG00130.1 | Symbols: ATPF | ATPase, F0 complex, subunit B/B', bacterial/chloroplast | chrC:11529-12798 REVERSE LENGTH=184	184	21	43	43	48	12	14	20
AT1G02930.1	glutathione S-transferase 6	>AT1G02930.1 | Symbols: ATGSTF6, GST1, ERD11, ATGSTF3, GSTF6, ATGST1 | glutathione S-transferase 6 | chr1:661363-662191 REVERSE LENGTH=208;>AT1G02930.2 | Symbols: GSTF6 | glutathione S-transferase 6 | chr1:661363-662191 REVERSE LENGTH=208	208	23.5	56	25	75	14	12	20
AT3G12915.1	Ribosomal protein S5/Elongation factor G/III/V family protein	>AT3G12915.1 | Symbols: | Ribosomal protein S5/Elongation factor G/III/V family protein | chr3:4112999-4115708 FORWARD LENGTH=820	820	90.9	12	9	15	14	12	20
AT1G66280.1	Glycosyl hydrolase superfamily protein	>AT1G66280.1 | Symbols: BGLU22 | Glycosyl hydrolase superfamily protein | chr1:24706759-24709737 REVERSE LENGTH=524	524	59.7	5	5	21	8	12	20
AT1G01610.1	glycerol-3-phosphate acyltransferase 4	>AT1G01610.1 | Symbols: ATGPAT4, GPAT4 | glycerol-3-phosphate acyltransferase 4 | chr1:221950-224255 REVERSE LENGTH=503	503	56.2	22	20	29	14	11	20
AT1G55310.3	SC35-like splicing factor 33	>AT1G55310.3 | Symbols: SR33, SCL33, At-SCL33 | SC35-like splicing factor 33 | chr1:20630676-20632695 FORWARD LENGTH=300	300	34.7	13	13	13	6	9	20
AT2G20580.1	26S proteasome regulatory subunit S2 1A	>AT2G20580.1 | Symbols: RPN1A, ATRPN1A | 26S proteasome regulatory subunit S2 1A | chr2:8859211-8864699 FORWARD LENGTH=891	891	98.1	5	7	22	4	6	20
AT3G53870.1	Ribosomal protein S3 family protein	>AT3G53870.1 | Symbols: | Ribosomal protein S3 family protein | chr3:19951547-19952782 FORWARD LENGTH=249	249	27.3	54	53	51	33	32	19
AT4G02290.1	glycosyl hydrolase 9B13	>AT4G02290.1 | Symbols: AtGH9B13, GH9B13 | glycosyl hydrolase 9B13 | chr4:1002654-1005125 REVERSE LENGTH=516	516	57.3	25	25	21	25	31	19
AT3G18390.1	CRS1 / YhbY (CRM) domain-containing protein	>AT3G18390.1 | Symbols: EMB1865 | CRS1 / YhbY (CRM) domain-containing protein | chr3:6313572-6317584 FORWARD LENGTH=848	848	95.9	23	26	17	20	28	19
AT1G16030.1	heat shock protein 70B	>AT1G16030.1 | Symbols: Hsp70b | heat shock protein 70B | chr1:5502386-5504326 REVERSE LENGTH=646	646	70.9	11	11	7	18	27	19
AT2G42910.1	Phosphoribosyltransferase family protein	>AT2G42910.1 | Symbols: | Phosphoribosyltransferase family protein | chr2:17856396-17858394 FORWARD LENGTH=337	337	37.5	39	36	36	25	25	19
AT4G31780.2	monogalactosyl diacylglycerol synthase 1	>AT4G31780.2 | Symbols: MGD1, MGDA | monogalactosyl diacylglycerol synthase 1 | chr4:15374222-15376961 FORWARD LENGTH=533	533	58.5	35	25	29	26	22	19
AT1G30360.1	Early-responsive to dehydration stress protein (ERD4)	>AT1G30360.1 | Symbols: ERD4 | Early-responsive to dehydration stress protein (ERD4) | chr1:10715892-10718799 FORWARD LENGTH=724	724	81.9	18	20	21	19	22	19
AT4G08950.1	Phosphate-responsive 1 family protein	>AT4G08950.1 | Symbols: EXO | Phosphate-responsive 1 family protein | chr4:5740378-5741322 FORWARD LENGTH=314	314	33.6	31	41	31	17	22	19
AT5G10400.1	Histone superfamily protein	>AT5G10400.1 | Symbols: | Histone superfamily protein | chr5:3270478-3270888 REVERSE LENGTH=136;>AT5G65360.1 | Symbols: | Histone superfamily protein | chr5:26120099-26120509 REVERSE LENGTH=136;>AT3G27360.1 | Symbols: | Histone superfamily protein | chr3:10129459-10129869 REVERSE LENGTH=136;>AT1G09200.1 | Symbols: | Histone superfamily protein | chr1:2971722-2972132 REVERSE LENGTH=136;>AT5G10390.…	136	15.3	25	25	25	17	21	19
AT3G06650.1	ATP-citrate lyase B-1	>AT3G06650.1 | Symbols: ACLB-1 | ATP-citrate lyase B-1 | chr3:2079247-2082633 REVERSE LENGTH=608	608	65.8	25	30	24	15	21	19
AT5G55920.1	S-adenosyl-L-methionine-dependent methyltransferases superfamily protein	>AT5G55920.1 | Symbols: OLI2 | S-adenosyl-L-methionine-dependent methyltransferases superfamily protein | chr5:22645742-22649383 REVERSE LENGTH=682	682	76.7	21	20	16	19	20	19
AT5G49460.1	ATP citrate lyase subunit B 2	>AT5G49460.1 | Symbols: ACLB-2 | ATP citrate lyase subunit B 2 | chr5:20055048-20058195 FORWARD LENGTH=608	608	65.8	21	30	24	14	20	19
AT3G48560.1	chlorsulfuron/imidazolinone resistant 1	>AT3G48560.1 | Symbols: CSR1, ALS, AHAS, TZP5, IMR1 | chlorsulfuron/imidazolinone resistant 1 | chr3:18001530-18003542 REVERSE LENGTH=670	670	72.5	14	18	19	11	20	19
AT4G40030.2	Histone superfamily protein	>AT4G40030.2 | Symbols: | Histone superfamily protein | chr4:18555840-18556827 REVERSE LENGTH=164	164	18.7	19	21	40	16	19	19
AT1G31440.1	SH3 domain-containing protein	>AT1G31440.1 | Symbols: | SH3 domain-containing protein | chr1:11256150-11258479 REVERSE LENGTH=439	439	49.2	33	37	41	15	19	19
AT5G25780.1	eukaryotic translation initiation factor 3B-2	>AT5G25780.1 | Symbols: EIF3B-2, EIF3B, ATEIF3B-2 | eukaryotic translation initiation factor 3B-2 | chr5:8973420-8976758 REVERSE LENGTH=714	714	82.1	18	21	25	14	16	19
AT3G25920.1	ribosomal protein L15	>AT3G25920.1 | Symbols: RPL15 | ribosomal protein L15 | chr3:9491268-9492558 REVERSE LENGTH=277	277	29.7	28	28	34	16	15	19
AT1G61520.1	photosystem I light harvesting complex gene 3	>AT1G61520.1 | Symbols: LHCA3 | photosystem I light harvesting complex gene 3 | chr1:22700152-22701149 FORWARD LENGTH=273;>AT1G61520.3 | Symbols: LHCA3 | photosystem I light harvesting complex gene 3 | chr1:22700152-22701149 FORWARD LENGTH=273	273	29.2	40	40	44	14	14	19
AT4G29220.1	phosphofructokinase 1	>AT4G29220.1 | Symbols: PFK1 | phosphofructokinase 1 | chr4:14403621-14406071 REVERSE LENGTH=473	473	52	32	26	18	22	13	19
AT4G30800.1	Nucleic acid-binding, OB-fold-like protein	>AT4G30800.1 | Symbols: | Nucleic acid-binding, OB-fold-like protein | chr4:15001216-15002392 FORWARD LENGTH=159	159	17.9	26	25	31	14	13	19
AT1G03630.1	protochlorophyllide oxidoreductase C	>AT1G03630.1 | Symbols: POR C, PORC | protochlorophyllide oxidoreductase C | chr1:907699-909245 FORWARD LENGTH=401	401	43.9	14	25	33	13	13	19
AT2G35390.2	Phosphoribosyltransferase family protein	>AT2G35390.2 | Symbols: | Phosphoribosyltransferase family protein | chr2:14895528-14897581 REVERSE LENGTH=403	403	43.7	17	17	21	11	13	19
AT2G34560.1	P-loop containing nucleoside triphosphate hydrolases superfamily protein	>AT2G34560.1 | Symbols: | P-loop containing nucleoside triphosphate hydrolases superfamily protein | chr2:14560266-14562695 FORWARD LENGTH=384	384	42.8	30	20	29	20	12	19
AT5G64110.1	Peroxidase superfamily protein	>AT5G64110.1 | Symbols: | Peroxidase superfamily protein | chr5:25654575-25655946 REVERSE LENGTH=330	330	36.1	29	29	49	13	11	19
AT1G31690.1	Copper amine oxidase family protein	>AT1G31690.1 | Symbols: | Copper amine oxidase family protein | chr1:11343980-11347767 FORWARD LENGTH=677	677	76.6	27	30	24	33	38	18
AT2G43480.1	Peroxidase superfamily protein	>AT2G43480.1 | Symbols: | Peroxidase superfamily protein | chr2:18053009-18054350 FORWARD LENGTH=335	335	37.5	26	27	30	28	32	18
AT1G70770.1	Protein of unknown function DUF2359, transmembrane	>AT1G70770.1 | Symbols: | Protein of unknown function DUF2359, transmembrane | chr1:26688622-26691185 REVERSE LENGTH=610;>AT1G70770.2 | Symbols: | Protein of unknown function DUF2359, transmembrane | chr1:26688622-26691185 REVERSE LENGTH=610	610	66.8	31	27	24	34	31	18
AT1G67750.1	Pectate lyase family protein	>AT1G67750.1 | Symbols: | Pectate lyase family protein | chr1:25401660-25403165 FORWARD LENGTH=408	408	44.9	25	35	23	22	30	18
AT4G28080.1	Tetratricopeptide repeat (TPR)-like superfamily protein	>AT4G28080.1 | Symbols: | Tetratricopeptide repeat (TPR)-like superfamily protein | chr4:13948993-13957840 REVERSE LENGTH=1819	1819	199	8	11	8	23	28	18
AT1G65310.1	xyloglucan endotransglucosylase/hydrolase 17	>AT1G65310.1 | Symbols: ATXTH17, XTH17 | xyloglucan endotransglucosylase/hydrolase 17 | chr1:24257262-24258319 FORWARD LENGTH=282	282	32	32	33	27	16	28	18
AT2G22230.1	Thioesterase superfamily protein	>AT2G22230.1 | Symbols: | Thioesterase superfamily protein | chr2:9450042-9451427 FORWARD LENGTH=220	220	24.2	19	19	19	26	25	18
AT5G42180.1	Peroxidase superfamily protein	>AT5G42180.1 | Symbols: | Peroxidase superfamily protein | chr5:16852702-16854021 FORWARD LENGTH=317	317	34.7	20	26	11	22	24	18
AT1G20220.1	Alba DNA/RNA-binding protein	>AT1G20220.1 | Symbols: | Alba DNA/RNA-binding protein | chr1:7005090-7007285 REVERSE LENGTH=315	315	33.7	36	30	29	21	24	18
AT3G62820.1	Plant invertase/pectin methylesterase inhibitor superfamily protein	>AT3G62820.1 | Symbols: | Plant invertase/pectin methylesterase inhibitor superfamily protein | chr3:23229782-23230366 FORWARD LENGTH=194	194	21.4	44	44	44	31	23	18
AT1G11860.1	Glycine cleavage T-protein family	>AT1G11860.1 | Symbols: | Glycine cleavage T-protein family | chr1:4001801-4003245 FORWARD LENGTH=408;>AT1G11860.3 | Symbols: | Glycine cleavage T-protein family | chr1:4001801-4003245 FORWARD LENGTH=408;>AT1G11860.2 | Symbols: | Glycine cleavage T-protein family | chr1:4001801-4003245 FORWARD LENGTH=408	408	44.4	43	44	36	26	22	18
AT2G33340.1	MOS4-associated complex 3B	>AT2G33340.1 | Symbols: MAC3B | MOS4-associated complex 3B | chr2:14126584-14131000 REVERSE LENGTH=525;>AT2G33340.2 | Symbols: MAC3B | MOS4-associated complex 3B | chr2:14126584-14131000 REVERSE LENGTH=525	525	56.7	40	36	34	23	20	18
ATCG00180.1	DNA-directed RNA polymerase family protein	>ATCG00180.1 | Symbols: RPOC1 | DNA-directed RNA polymerase family protein | chrC:20251-23084 REVERSE LENGTH=680	680	78.5	27	23	25	19	20	18
AT2G36870.1	xyloglucan endotransglucosylase/hydrolase 32	>AT2G36870.1 | Symbols: XTH32 | xyloglucan endotransglucosylase/hydrolase 32 | chr2:15472869-15474630 REVERSE LENGTH=299	299	34.5	32	24	32	22	19	18
AT1G15690.1	Inorganic H pyrophosphatase family protein	>AT1G15690.1 | Symbols: AVP1, ATAVP3, AVP-3, AtVHP1;1 | Inorganic H pyrophosphatase family protein | chr1:5399115-5402185 FORWARD LENGTH=770	770	80.8	13	16	13	14	19	18
AT3G55360.1	3-oxo-5-alpha-steroid 4-dehydrogenase family protein	>AT3G55360.1 | Symbols: CER10, ECR, ATTSC13, TSC13 | 3-oxo-5-alpha-steroid 4-dehydrogenase family protein | chr3:20521186-20522856 REVERSE LENGTH=310	310	35.7	25	25	21	14	19	18
AT1G67700.2	unknown protein; FUNCTIONS IN: molecular_function unknown; INVOLVED IN: biological_process unknown; LOCATED IN: chloroplast, chloroplast envelope; EXPRESSED IN: 22 plant structures; EXPRESSED DURING: 13 growth stages; Has 49 Blast hits to 49 proteins in 20 species: Archae - 0; Bacteria - 0; Metazoa - 0; Fungi - 0; Plants - 44; Viruses - 0; Other Eukaryotes - 5 (source: NCBI BLink).	>AT1G67700.2 | Symbols: | unknown protein; FUNCTIONS IN: molecular_function unknown; INVOLVED IN: biological_process unknown; LOCATED IN: chloroplast, chloroplast envelope; EXPRESSED IN: 22 plant structures; EXPRESSED DURING: 13 growth stages; Has 49 Blast hits to 49 proteins in 20 species: Archae - 0; Bacteria - 0; Metazoa - 0; Fungi - 0; Plants - 44; Viruses - 0; Other Eukaryotes - 5 (source: N…	231	26.1	33	39	39	13	18	18
AT5G62350.1	Plant invertase/pectin methylesterase inhibitor superfamily protein	>AT5G62350.1 | Symbols: | Plant invertase/pectin methylesterase inhibitor superfamily protein | chr5:25037504-25038112 FORWARD LENGTH=202	202	22.2	50	45	34	20	16	18
AT4G09650.1	ATP synthase delta-subunit gene	>AT4G09650.1 | Symbols: ATPD | ATP synthase delta-subunit gene | chr4:6100799-6101503 FORWARD LENGTH=234	234	25.7	24	33	39	13	15	18
AT5G67500.2	voltage dependent anion channel 2	>AT5G67500.2 | Symbols: VDAC2 | voltage dependent anion channel 2 | chr5:26935223-26937123 FORWARD LENGTH=303	303	32.9	36	36	28	12	15	18
AT5G42960.1	unknown protein; FUNCTIONS IN: molecular_function unknown; INVOLVED IN: biological_process unknown; LOCATED IN: mitochondrion, chloroplast, plastid, chloroplast envelope; EXPRESSED IN: 24 plant structures; EXPRESSED DURING: 13 growth stages; BEST Arabidopsis thaliana protein match is: unknown protein (TAIR:AT1G45170.1); Has 30201 Blast hits to 17322 proteins in 780 species: Archae - 12; Bacteria …	>AT5G42960.1 | Symbols: | unknown protein; FUNCTIONS IN: molecular_function unknown; INVOLVED IN: biological_process unknown; LOCATED IN: mitochondrion, chloroplast, plastid, chloroplast envelope; EXPRESSED IN: 24 plant structures; EXPRESSED DURING: 13 growth stages; BEST Arabidopsis thaliana protein match is: unknown protein (TAIR:AT1G45170.1); Has 30201 Blast hits to 17322 proteins in 780 speci…	213	23.4	34	48	48	8	15	18
AT4G02930.1	GTP binding Elongation factor Tu family protein	>AT4G02930.1 | Symbols: | GTP binding Elongation factor Tu family protein | chr4:1295751-1298354 REVERSE LENGTH=454	454	49.4	3	10	15	20	14	18
ATCG00740.1	RNA polymerase subunit alpha	>ATCG00740.1 | Symbols: RPOA | RNA polymerase subunit alpha | chrC:77901-78890 REVERSE LENGTH=329	329	38.1	17	14	28	17	14	18
AT2G44530.1	Phosphoribosyltransferase family protein	>AT2G44530.1 | Symbols: | Phosphoribosyltransferase family protein | chr2:18383732-18385974 FORWARD LENGTH=394	394	42.6	18	23	18	13	14	18
AT5G26280.1	TRAF-like family protein	>AT5G26280.1 | Symbols: | TRAF-like family protein | chr5:9208724-9210403 FORWARD LENGTH=350	350	39.4	18	18	24	16	13	18
AT2G26250.1	3-ketoacyl-CoA synthase 10	>AT2G26250.1 | Symbols: FDH, KCS10 | 3-ketoacyl-CoA synthase 10 | chr2:11170799-11173059 REVERSE LENGTH=550	550	61.9	18	22	23	10	13	18
AT5G19620.1	outer envelope protein of 80 kDa	>AT5G19620.1 | Symbols: EMB213, OEP80, ATOEP80, TOC75 | outer envelope protein of 80 kDa | chr5:6623323-6627641 FORWARD LENGTH=732	732	79.9	12	18	17	8	13	18
AT3G49910.1	Translation protein SH3-like family protein	>AT3G49910.1 | Symbols: | Translation protein SH3-like family protein | chr3:18504311-18504751 FORWARD LENGTH=146	146	16.9	34	25	35	14	12	18
AT1G34430.1	2-oxoacid dehydrogenases acyltransferase family protein	>AT1G34430.1 | Symbols: EMB3003 | 2-oxoacid dehydrogenases acyltransferase family protein | chr1:12588027-12590084 REVERSE LENGTH=465	465	48.3	26	21	26	13	11	18
AT5G58290.1	regulatory particle triple-A ATPase 3	>AT5G58290.1 | Symbols: RPT3 | regulatory particle triple-A ATPase 3 | chr5:23569155-23571116 FORWARD LENGTH=408	408	45.7	17	18	40	8	7	18
AT2G19520.1	Transducin family protein / WD-40 repeat family protein	>AT2G19520.1 | Symbols: FVE, ACG1, MSI4, NFC4, NFC04, ATMSI4 | Transducin family protein / WD-40 repeat family protein | chr2:8456006-8459235 FORWARD LENGTH=507	507	55.7	70	68	32	81	101	17
AT1G09910.1	Rhamnogalacturonate lyase family protein	>AT1G09910.1 | Symbols: | Rhamnogalacturonate lyase family protein | chr1:3220151-3224451 REVERSE LENGTH=675	675	77	40	35	23	36	39	17
AT4G16143.1	importin alpha isoform 2	>AT4G16143.1 | Symbols: IMPA-2 | importin alpha isoform 2 | chr4:9134450-9137134 REVERSE LENGTH=535;>AT4G16143.2 | Symbols: IMPA-2 | importin alpha isoform 2 | chr4:9134450-9137134 REVERSE LENGTH=535	535	58.9	37	39	29	26	34	17
AT4G37510.1	Ribonuclease III family protein	>AT4G37510.1 | Symbols: | Ribonuclease III family protein | chr4:17626259-17628854 REVERSE LENGTH=537	537	62.4	36	34	26	32	33	17
AT2G15270.1	unknown protein; CONTAINS InterPro DOMAIN/s: Protein of unknown function DUF1168 (InterPro:IPR009548); Has 1930 Blast hits to 1364 proteins in 219 species: Archae - 0; Bacteria - 44; Metazoa - 762; Fungi - 280; Plants - 96; Viruses - 3; Other Eukaryotes - 745 (source: NCBI BLink).	>AT2G15270.1 | Symbols: | unknown protein; CONTAINS InterPro DOMAIN/s: Protein of unknown function DUF1168 (InterPro:IPR009548); Has 1930 Blast hits to 1364 proteins in 219 species: Archae - 0; Bacteria - 44; Metazoa - 762; Fungi - 280; Plants - 96; Viruses - 3; Other Eukaryotes - 745 (source: NCBI BLink). | chr2:6637967-6639252 FORWARD LENGTH=194	194	22.3	44	45	30	27	33	17
AT1G21170.1	Exocyst complex component SEC5	>AT1G21170.1 | Symbols: SEC5B | Exocyst complex component SEC5 | chr1:7413050-7419411 FORWARD LENGTH=1090	1090	122.6	14	17	12	19	31	17
AT1G47560.1	exocyst complex component sec3B	>AT1G47560.1 | Symbols: SEC3B | exocyst complex component sec3B | chr1:17466751-17473190 FORWARD LENGTH=887	887	99.9	13	22	13	23	28	17
AT1G07770.2	ribosomal protein S15A	>AT1G07770.2 | Symbols: RPS15A | ribosomal protein S15A | chr1:2408413-2409065 REVERSE LENGTH=130;>AT1G07770.1 | Symbols: RPS15A | ribosomal protein S15A | chr1:2408413-2409065 REVERSE LENGTH=130;>AT5G59850.1 | Symbols: | Ribosomal protein S8 family protein | chr5:24112499-24113084 REVERSE LENGTH=130	130	14.8	48	48	48	27	25	17
AT2G43970.1	RNA-binding protein	>AT2G43970.1 | Symbols: | RNA-binding protein | chr2:18205535-18208031 REVERSE LENGTH=545	545	60.6	21	30	24	19	24	17
ATCG00170.1	DNA-directed RNA polymerase family protein	>ATCG00170.1 | Symbols: RPOC2 | DNA-directed RNA polymerase family protein | chrC:15938-20068 REVERSE LENGTH=1376	1376	156.3	8	15	11	13	23	17
AT1G02780.1	Ribosomal protein L19e family protein	>AT1G02780.1 | Symbols: emb2386 | Ribosomal protein L19e family protein | chr1:608120-609391 REVERSE LENGTH=214	214	24.6	32	26	40	17	21	17
AT5G23210.1	serine carboxypeptidase-like 34	>AT5G23210.1 | Symbols: SCPL34 | serine carboxypeptidase-like 34 | chr5:7810892-7814837 FORWARD LENGTH=499	499	56.3	32	23	30	29	20	17
ATCG00160.1	ribosomal protein S2	>ATCG00160.1 | Symbols: RPS2 | ribosomal protein S2 | chrC:15013-15723 REVERSE LENGTH=236	236	26.9	46	42	42	16	19	17
AT1G23860.1	RS-containing zinc finger protein 21	>AT1G23860.1 | Symbols: SRZ-21, SRZ21, RSZP21, RSZ21, At-RSZ21 | RS-containing zinc finger protein 21 | chr1:8428091-8429164 REVERSE LENGTH=187;>AT1G23860.2 | Symbols: SRZ-21, SRZ21, RSZ21, At-RSZ21 | RS-containing zinc finger protein 21 | chr1:8428091-8429164 REVERSE LENGTH=187	187	21.5	39	39	39	13	16	17
AT4G02520.1	glutathione S-transferase PHI 2	>AT4G02520.1 | Symbols: ATGSTF2, ATPM24.1, ATPM24, GST2, GSTF2 | glutathione S-transferase PHI 2 | chr4:1110673-1111531 REVERSE LENGTH=212	212	24.1	44	49	38	12	16	17
AT1G70410.2	beta carbonic anhydrase 4	>AT1G70410.2 | Symbols: ATBCA4, BCA4 | beta carbonic anhydrase 4 | chr1:26534167-26537457 REVERSE LENGTH=280	280	30.8	27	42	42	9	16	17
AT1G18250.2	Pathogenesis-related thaumatin superfamily protein	>AT1G18250.2 | Symbols: ATLP-1 | Pathogenesis-related thaumatin superfamily protein | chr1:6277024-6278005 REVERSE LENGTH=244	244	26	52	52	52	18	15	17
AT4G32410.1	cellulose synthase 1	>AT4G32410.1 | Symbols: CESA1, RSW1, AtCESA1 | cellulose synthase 1 | chr4:15641009-15646388 REVERSE LENGTH=1081	1081	122.2	10	9	10	12	15	17
AT5G13870.1	xyloglucan endotransglucosylase/hydrolase 5	>AT5G13870.1 | Symbols: EXGT-A4, XTH5 | xyloglucan endotransglucosylase/hydrolase 5 | chr5:4475089-4476217 REVERSE LENGTH=293	293	33.9	17	23	28	8	15	17
AT2G02070.1	indeterminate(ID)-domain 5	>AT2G02070.1 | Symbols: AtIDD5, IDD5 | indeterminate(ID)-domain 5 | chr2:505523-509154 FORWARD LENGTH=602	602	64.4	11	10	12	16	14	17
AT4G11290.1	Peroxidase superfamily protein	>AT4G11290.1 | Symbols: | Peroxidase superfamily protein | chr4:6869993-6871476 FORWARD LENGTH=326	326	35.6	3	10	10	15	14	17
AT1G30380.1	photosystem I subunit K	>AT1G30380.1 | Symbols: PSAK | photosystem I subunit K | chr1:10722325-10723013 FORWARD LENGTH=130	130	13.2	43	43	43	11	14	17
AT5G14800.1	pyrroline-5- carboxylate (P5C) reductase	>AT5G14800.1 | Symbols: P5CR, AT-P5R, AT-P5C1, EMB2772 | pyrroline-5- carboxylate (P5C) reductase | chr5:4786190-4787618 REVERSE LENGTH=276	276	28.6	20	20	18	17	12	17
AT3G44990.1	xyloglucan endo-transglycosylase-related 8	>AT3G44990.1 | Symbols: XTR8, ATXTR8, XTH31 | xyloglucan endo-transglycosylase-related 8 | chr3:16447280-16448678 REVERSE LENGTH=293	293	33.5	31	24	21	19	11	17
AT3G56340.1	Ribosomal protein S26e family protein	>AT3G56340.1 | Symbols: | Ribosomal protein S26e family protein | chr3:20892309-20893343 REVERSE LENGTH=130	130	14.6	50	50	50	13	11	17
AT4G32260.1	ATPase, F0 complex, subunit B/B', bacterial/chloroplast	>AT4G32260.1 | Symbols: | ATPase, F0 complex, subunit B/B', bacterial/chloroplast | chr4:15573859-15574586 REVERSE LENGTH=219	219	23.9	22	28	35	7	11	17
AT3G54890.1	photosystem I light harvesting complex gene 1	>AT3G54890.1 | Symbols: LHCA1 | photosystem I light harvesting complex gene 1 | chr3:20339706-20340922 REVERSE LENGTH=241	241	26	20	11	20	11	10	17
AT2G21660.1	cold, circadian rhythm, and rna binding 2	>AT2G21660.1 | Symbols: ATGRP7, CCR2, GR-RBP7, GRP7 | cold, circadian rhythm, and rna binding 2 | chr2:9265477-9266316 REVERSE LENGTH=176	176	16.9	29	55	55	4	10	17
AT3G55610.1	delta 1-pyrroline-5-carboxylate synthase 2	>AT3G55610.1 | Symbols: P5CS2 | delta 1-pyrroline-5-carboxylate synthase 2 | chr3:20624278-20628989 REVERSE LENGTH=726	726	78.8	12	10	16	14	9	17
AT4G05530.1	indole-3-butyric acid response 1	>AT4G05530.1 | Symbols: IBR1, SDRA | indole-3-butyric acid response 1 | chr4:2816462-2818074 FORWARD LENGTH=254	254	26.7	43	33	48	13	9	17
AT3G16470.1	Mannose-binding lectin superfamily protein	>AT3G16470.1 | Symbols: JR1 | Mannose-binding lectin superfamily protein | chr3:5596096-5597709 REVERSE LENGTH=451;>AT3G16470.2 | Symbols: JR1 | Mannose-binding lectin superfamily protein | chr3:5596096-5597709 REVERSE LENGTH=451	451	48.5	30	30	39	10	8	17
AT3G15980.2	Coatomer, beta' subunit	>AT3G15980.2 | Symbols: | Coatomer, beta' subunit | chr3:5412015-5418313 REVERSE LENGTH=918;>AT3G15980.3 | Symbols: | Coatomer, beta' subunit | chr3:5412015-5418313 REVERSE LENGTH=918	918	103.3	6	9	15	6	8	17
AT5G41520.1	RNA binding Plectin/S10 domain-containing protein	>AT5G41520.1 | Symbols: | RNA binding Plectin/S10 domain-containing protein | chr5:16609377-16610583 REVERSE LENGTH=180	180	19.7	37	32	46	5	8	17
AT3G21200.1	proton gradient regulation 7	>AT3G21200.1 | Symbols: PGR7 | proton gradient regulation 7 | chr3:7436091-7437845 FORWARD LENGTH=317	317	35.4	15	22	41	4	8	17
AT1G51570.1	Calcium-dependent lipid-binding (CaLB domain) plant phosphoribosyltransferase family protein	>AT1G51570.1 | Symbols: | Calcium-dependent lipid-binding (CaLB domain) plant phosphoribosyltransferase family protein | chr1:19122358-19124688 REVERSE LENGTH=776	776	89.1	4	8	11	3	8	17
AT3G58090.1	Disease resistance-responsive (dirigent-like protein) family protein	>AT3G58090.1 | Symbols: | Disease resistance-responsive (dirigent-like protein) family protein | chr3:21512479-21513905 REVERSE LENGTH=271	271	29.9	4	8	13	1	3	17
AT3G32980.1	Peroxidase superfamily protein	>AT3G32980.1 | Symbols: | Peroxidase superfamily protein | chr3:13526404-13529949 REVERSE LENGTH=352	352	38.8	36	36	35	40	53	16
AT2G23070.1	Protein kinase superfamily protein	>AT2G23070.1 | Symbols: | Protein kinase superfamily protein | chr2:9824162-9826871 REVERSE LENGTH=432	432	50.2	36	40	31	27	29	16
AT1G70710.1	glycosyl hydrolase 9B1	>AT1G70710.1 | Symbols: ATGH9B1, CEL1, GH9B1 | glycosyl hydrolase 9B1 | chr1:26659356-26662962 REVERSE LENGTH=492	492	54.6	23	34	20	21	25	16
AT3G61760.1	DYNAMIN-like 1B	>AT3G61760.1 | Symbols: ADL1B, DL1B | DYNAMIN-like 1B | chr3:22860546-22864092 REVERSE LENGTH=610	610	68	20	14	14	26	24	16
AT2G02130.1	low-molecular-weight cysteine-rich 68	>AT2G02130.1 | Symbols: PDF2.3, LCR68 | low-molecular-weight cysteine-rich 68 | chr2:540071-540407 FORWARD LENGTH=77	77	8.5	31	31	31	20	24	16
AT2G34160.1	Alba DNA/RNA-binding protein	>AT2G34160.1 | Symbols: | Alba DNA/RNA-binding protein | chr2:14426283-14427220 FORWARD LENGTH=130	130	14.6	41	42	49	25	23	16
AT5G58390.1	Peroxidase superfamily protein	>AT5G58390.1 | Symbols: | Peroxidase superfamily protein | chr5:23599755-23601244 REVERSE LENGTH=316	316	34.7	37	37	38	24	23	16
AT5G64100.1	Peroxidase superfamily protein	>AT5G64100.1 | Symbols: | Peroxidase superfamily protein | chr5:25650824-25652062 REVERSE LENGTH=331	331	35.7	37	34	35	23	21	16
AT3G07110.1	Ribosomal protein L13 family protein	>AT3G07110.1 | Symbols: | Ribosomal protein L13 family protein | chr3:2252092-2253332 FORWARD LENGTH=206	206	23.5	37	29	44	17	20	16
AT5G63120.2	P-loop containing nucleoside triphosphate hydrolases superfamily protein	>AT5G63120.2 | Symbols: | P-loop containing nucleoside triphosphate hydrolases superfamily protein | chr5:25318967-25322071 REVERSE LENGTH=591	591	64.6	16	19	12	24	19	16
AT1G04170.1	eukaryotic translation initiation factor 2 gamma subunit	>AT1G04170.1 | Symbols: EIF2 GAMMA | eukaryotic translation initiation factor 2 gamma subunit | chr1:1097423-1099702 FORWARD LENGTH=465	465	50.8	28	33	26	13	19	16
AT2G39990.1	eukaryotic translation initiation factor 2	>AT2G39990.1 | Symbols: EIF2, AteIF3f, eIF3F | eukaryotic translation initiation factor 2 | chr2:16698332-16699929 REVERSE LENGTH=293	293	31.8	37	44	53	10	19	16
AT5G41770.1	crooked neck protein, putative / cell cycle protein, putative	>AT5G41770.1 | Symbols: | crooked neck protein, putative / cell cycle protein, putative | chr5:16718021-16720936 FORWARD LENGTH=705	705	84.5	13	21	16	9	19	16
AT5G64740.1	cellulose synthase 6	>AT5G64740.1 | Symbols: CESA6, IXR2, E112, PRC1 | cellulose synthase 6 | chr5:25881555-25886333 FORWARD LENGTH=1084	1084	122.4	9	9	8	15	17	16
AT1G05150.1	Calcium-binding tetratricopeptide family protein	>AT1G05150.1 | Symbols: | Calcium-binding tetratricopeptide family protein | chr1:1484280-1486706 REVERSE LENGTH=808	808	90.1	17	24	22	12	17	16
AT5G09870.1	cellulose synthase 5	>AT5G09870.1 | Symbols: CESA5 | cellulose synthase 5 | chr5:3073356-3077974 FORWARD LENGTH=1069	1069	120.8	7	8	8	14	16	16
AT1G04410.1	Lactate/malate dehydrogenase family protein	>AT1G04410.1 | Symbols: | Lactate/malate dehydrogenase family protein | chr1:1189418-1191267 REVERSE LENGTH=332	332	35.5	36	33	36	14	15	16
AT1G10580.1	Transducin/WD40 repeat-like superfamily protein	>AT1G10580.1 | Symbols: | Transducin/WD40 repeat-like superfamily protein | chr1:3491560-3493665 REVERSE LENGTH=573	573	65.1	16	14	25	11	15	16
AT4G00740.1	S-adenosyl-L-methionine-dependent methyltransferases superfamily protein	>AT4G00740.1 | Symbols: | S-adenosyl-L-methionine-dependent methyltransferases superfamily protein | chr4:307815-310298 REVERSE LENGTH=600	600	67.5	16	19	22	9	15	16
AT2G43030.1	Ribosomal protein L3 family protein	>AT2G43030.1 | Symbols: | Ribosomal protein L3 family protein | chr2:17894898-17895713 FORWARD LENGTH=271	271	29.3	32	32	48	15	14	16
AT1G02920.1	glutathione S-transferase 7	>AT1G02920.1 | Symbols: ATGSTF7, GST11, ATGSTF8, GSTF7, ATGST11 | glutathione S-transferase 7 | chr1:658886-659705 REVERSE LENGTH=209	209	23.6	56	46	56	14	14	16
AT3G27830.1	ribosomal protein L12-A	>AT3G27830.1 | Symbols: RPL12-A, RPL12 | ribosomal protein L12-A | chr3:10318576-10319151 FORWARD LENGTH=191	191	20.1	29	29	23	12	14	16
AT4G28250.1	expansin B3	>AT4G28250.1 | Symbols: ATEXPB3, EXPB3, ATHEXP BETA 1.6 | expansin B3 | chr4:14000446-14001945 REVERSE LENGTH=264	264	28.4	37	27	37	17	13	16
AT4G34450.1	coatomer gamma-2 subunit, putative / gamma-2 coat protein, putative / gamma-2 COP, putative	>AT4G34450.1 | Symbols: | coatomer gamma-2 subunit, putative / gamma-2 coat protein, putative / gamma-2 COP, putative | chr4:16471956-16476795 FORWARD LENGTH=886	886	98.4	15	17	19	10	13	16
AT3G02260.1	auxin transport protein (BIG)	>AT3G02260.1 | Symbols: BIG, DOC1, TIR3, UMB1, ASA1, LPR1, CRM1 | auxin transport protein (BIG) | chr3:431152-448489 REVERSE LENGTH=5098	5098	567.5	1	2	4	6	13	16
AT3G04290.1	Li-tolerant lipase 1	>AT3G04290.1 | Symbols: ATLTL1, LTL1 | Li-tolerant lipase 1 | chr3:1133620-1136223 REVERSE LENGTH=366	366	40.1	27	21	30	13	12	16
AT4G39980.1	3-deoxy-D-arabino-heptulosonate 7-phosphate synthase 1	>AT4G39980.1 | Symbols: DHS1 | 3-deoxy-D-arabino-heptulosonate 7-phosphate synthase 1 | chr4:18539654-18541832 FORWARD LENGTH=525	525	57.9	17	13	20	15	11	16
AT3G13930.1	Dihydrolipoamide acetyltransferase, long form protein	>AT3G13930.1 | Symbols: | Dihydrolipoamide acetyltransferase, long form protein | chr3:4596240-4600143 FORWARD LENGTH=539	539	58.4	23	16	26	13	11	16
AT1G54000.1	GDSL-like Lipase/Acylhydrolase superfamily protein	>AT1G54000.1 | Symbols: | GDSL-like Lipase/Acylhydrolase superfamily protein | chr1:20154548-20156365 REVERSE LENGTH=391	391	43.2	23	20	29	9	11	16
AT3G52300.1	ATP synthase D chain, mitochondrial	>AT3G52300.1 | Symbols: ATPQ | ATP synthase D chain, mitochondrial | chr3:19396689-19398119 FORWARD LENGTH=168	168	19.6	43	39	60	8	11	16
AT4G18030.1	S-adenosyl-L-methionine-dependent methyltransferases superfamily protein	>AT4G18030.1 | Symbols: | S-adenosyl-L-methionine-dependent methyltransferases superfamily protein | chr4:10012850-10015267 REVERSE LENGTH=621	621	70.3	11	14	19	7	11	16
AT1G78820.1	D-mannose binding lectin protein with Apple-like carbohydrate-binding domain	>AT1G78820.1 | Symbols: | D-mannose binding lectin protein with Apple-like carbohydrate-binding domain | chr1:29634401-29635768 REVERSE LENGTH=455	455	50.6	21	20	25	11	10	16
AT1G53750.1	regulatory particle triple-A 1A	>AT1G53750.1 | Symbols: RPT1A | regulatory particle triple-A 1A | chr1:20065921-20068324 REVERSE LENGTH=426	426	47.8	25	18	33	9	10	16
AT5G09440.1	EXORDIUM like 4	>AT5G09440.1 | Symbols: EXL4 | EXORDIUM like 4 | chr5:2938397-2939233 FORWARD LENGTH=278	278	29.5	29	21	33	12	9	16
AT5G14040.1	phosphate transporter 3;1	>AT5G14040.1 | Symbols: PHT3;1 | phosphate transporter 3;1 | chr5:4531059-4532965 REVERSE LENGTH=375	375	40.1	14	12	16	7	7	16
AT1G68010.1	hydroxypyruvate reductase	>AT1G68010.1 | Symbols: HPR, ATHPR1 | hydroxypyruvate reductase | chr1:25493418-25495720 FORWARD LENGTH=386	386	42.2	23	18	32	10	6	16
AT3G18740.1	Ribosomal protein L7Ae/L30e/S12e/Gadd45 family protein	>AT3G18740.1 | Symbols: | Ribosomal protein L7Ae/L30e/S12e/Gadd45 family protein | chr3:6453437-6453870 FORWARD LENGTH=112	112	12.3	56	24	56	10	6	16
AT1G51980.1	Insulinase (Peptidase family M16) protein	>AT1G51980.1 | Symbols: | Insulinase (Peptidase family M16) protein | chr1:19323692-19326771 REVERSE LENGTH=503	503	54.4	15	15	20	9	6	16
AT1G58290.1	Glutamyl-tRNA reductase family protein	>AT1G58290.1 | Symbols: HEMA1 | Glutamyl-tRNA reductase family protein | chr1:21624028-21626051 REVERSE LENGTH=543	543	59.5	15	11	21	7	6	16
AT2G20530.2	prohibitin 6	>AT2G20530.2 | Symbols: ATPHB6, PHB6 | prohibitin 6 | chr2:8842300-8843787 FORWARD LENGTH=286;>AT2G20530.1 | Symbols: ATPHB6, PHB6 | prohibitin 6 | chr2:8842300-8843787 FORWARD LENGTH=286	286	31.6	14	13	29	7	6	16
AT3G09540.1	Pectin lyase-like superfamily protein	>AT3G09540.1 | Symbols: | Pectin lyase-like superfamily protein | chr3:2929079-2931137 REVERSE LENGTH=378	378	41.4	39	46	38	24	31	15
AT4G10320.1	tRNA synthetase class I (I, L, M and V) family protein	>AT4G10320.1 | Symbols: | tRNA synthetase class I (I, L, M and V) family protein | chr4:6397526-6404509 REVERSE LENGTH=1190	1190	135.4	11	14	11	13	28	15
AT4G30290.1	xyloglucan endotransglucosylase/hydrolase 19	>AT4G30290.1 | Symbols: ATXTH19, XTH19 | xyloglucan endotransglucosylase/hydrolase 19 | chr4:14828954-14829965 REVERSE LENGTH=277	277	31.5	38	34	30	16	27	15
AT2G19870.1	tRNA/rRNA methyltransferase (SpoU) family protein	>AT2G19870.1 | Symbols: | tRNA/rRNA methyltransferase (SpoU) family protein | chr2:8576034-8577803 FORWARD LENGTH=589	589	65.5	29	34	34	23	26	15
AT1G53830.1	pectin methylesterase 2	>AT1G53830.1 | Symbols: ATPME2, PME2 | pectin methylesterase 2 | chr1:20098562-20100745 FORWARD LENGTH=587	587	64.1	26	29	22	19	21	15
AT2G40290.1	Eukaryotic translation initiation factor 2 subunit 1	>AT2G40290.1 | Symbols: | Eukaryotic translation initiation factor 2 subunit 1 | chr2:16829030-16830889 REVERSE LENGTH=344	344	38.7	28	26	28	19	21	15
AT4G20980.2	Eukaryotic translation initiation factor 3 subunit 7 (eIF-3)	>AT4G20980.2 | Symbols: | Eukaryotic translation initiation factor 3 subunit 7 (eIF-3) | chr4:11216997-11218772 FORWARD LENGTH=591;>AT4G20980.4 | Symbols: | Eukaryotic translation initiation factor 3 subunit 7 (eIF-3) | chr4:11216997-11218772 FORWARD LENGTH=591;>AT4G20980.3 | Symbols: | Eukaryotic translation initiation factor 3 subunit 7 (eIF-3) | chr4:11216997-11218772 FORWARD LENGTH=591;>AT4G2…	591	66.7	17	19	20	16	19	15
AT2G13360.2	alanine:glyoxylate aminotransferase	>AT2G13360.2 | Symbols: AGT, AGT1, SGAT | alanine:glyoxylate aminotransferase | chr2:5539417-5540902 REVERSE LENGTH=401;>AT2G13360.1 | Symbols: AGT, AGT1, SGAT | alanine:glyoxylate aminotransferase | chr2:5539417-5540902 REVERSE LENGTH=401	401	44.2	26	28	28	14	19	15
AT3G53650.1	Histone superfamily protein	>AT3G53650.1 | Symbols: | Histone superfamily protein | chr3:19889358-19889774 FORWARD LENGTH=138	138	15.2	30	30	24	14	19	15
AT3G58730.1	vacuolar ATP synthase subunit D (VATD) / V-ATPase D subunit / vacuolar proton pump D subunit (VATPD)	>AT3G58730.1 | Symbols: | vacuolar ATP synthase subunit D (VATD) / V-ATPase D subunit / vacuolar proton pump D subunit (VATPD) | chr3:21718495-21719280 REVERSE LENGTH=261	261	29	34	44	44	14	19	15
AT2G02740.1	ssDNA-binding transcriptional regulator	>AT2G02740.1 | Symbols: ATWHY3, PTAC11, WHY3 | ssDNA-binding transcriptional regulator | chr2:769389-770993 FORWARD LENGTH=268	268	29.7	43	43	45	24	18	15
AT5G47690.3	binding	>AT5G47690.3 | Symbols: | binding | chr5:19317899-19327014 FORWARD LENGTH=1607	1607	181.3	6	7	6	18	16	15
AT1G27650.1	U2 snRNP auxiliary factor small subunit, putative	>AT1G27650.1 | Symbols: ATU2AF35A | U2 snRNP auxiliary factor small subunit, putative | chr1:9615152-9616042 FORWARD LENGTH=296	296	34.6	21	23	21	11	16	15
AT5G20160.2	Ribosomal protein L7Ae/L30e/S12e/Gadd45 family protein	>AT5G20160.2 | Symbols: | Ribosomal protein L7Ae/L30e/S12e/Gadd45 family protein | chr5:6804075-6805102 REVERSE LENGTH=160	160	17.6	28	28	43	8	16	15
AT5G04280.1	RNA-binding (RRM/RBD/RNP motifs) family protein with retrovirus zinc finger-like domain	>AT5G04280.1 | Symbols: | RNA-binding (RRM/RBD/RNP motifs) family protein with retrovirus zinc finger-like domain | chr5:1192461-1195413 FORWARD LENGTH=310	310	33.5	26	30	40	10	15	15
AT2G01720.1	Ribophorin I	>AT2G01720.1 | Symbols: | Ribophorin I | chr2:317193-320016 REVERSE LENGTH=464	464	52.2	19	16	17	16	14	15
AT5G49720.1	glycosyl hydrolase 9A1	>AT5G49720.1 | Symbols: ATGH9A1, TSD1, DEC, KOR, RSW2, IRX2, KOR1, GH9A1 | glycosyl hydrolase 9A1 | chr5:20197765-20200168 REVERSE LENGTH=621	621	69.1	15	15	11	16	13	15
AT3G51600.1	lipid transfer protein 5	>AT3G51600.1 | Symbols: LTP5 | lipid transfer protein 5 | chr3:19138661-19139124 REVERSE LENGTH=118	118	12.5	8	8	8	15	13	15
AT5G48620.1	Disease resistance protein (CC-NBS-LRR class) family	>AT5G48620.1 | Symbols: | Disease resistance protein (CC-NBS-LRR class) family | chr5:19717406-19720932 FORWARD LENGTH=908	908	104.4	11	14	13	14	13	15
AT5G54600.1	Translation protein SH3-like family protein	>AT5G54600.1 | Symbols: | Translation protein SH3-like family protein | chr5:22183046-22184403 FORWARD LENGTH=198	198	22	34	34	34	12	13	15
AT4G03280.1	photosynthetic electron transfer C	>AT4G03280.1 | Symbols: PETC, PGR1 | photosynthetic electron transfer C | chr4:1440314-1441717 FORWARD LENGTH=229	229	24.4	30	34	30	9	12	15
AT5G21326.1	Ca2+regulated serine-threonine protein kinase family protein	>AT5G21326.1 | Symbols: | Ca2+regulated serine-threonine protein kinase family protein | chr5:7218081-7221743 FORWARD LENGTH=439	439	49.6	31	19	27	15	11	15
ATCG01060.1	iron-sulfur cluster binding;electron carriers;4 iron, 4 sulfur cluster binding	>ATCG01060.1 | Symbols: PSAC | iron-sulfur cluster binding;electron carriers;4 iron, 4 sulfur cluster binding | chrC:117318-117563 REVERSE LENGTH=81	81	9	64	64	64	15	11	15
AT4G29060.1	elongation factor Ts family protein	>AT4G29060.1 | Symbols: emb2726 | elongation factor Ts family protein | chr4:14317744-14321315 FORWARD LENGTH=953	953	103.7	8	10	13	7	11	15
AT2G27710.2	60S acidic ribosomal protein family	>AT2G27710.2 | Symbols: | 60S acidic ribosomal protein family | chr2:11816929-11817670 FORWARD LENGTH=115;>AT2G27710.1 | Symbols: | 60S acidic ribosomal protein family | chr2:11816929-11817670 FORWARD LENGTH=115;>AT2G27710.3 | Symbols: | 60S acidic ribosomal protein family | chr2:11816929-11817670 FORWARD LENGTH=115	115	11.4	39	36	68	5	11	15
AT1G33811.1	GDSL-like Lipase/Acylhydrolase superfamily protein	>AT1G33811.1 | Symbols: | GDSL-like Lipase/Acylhydrolase superfamily protein | chr1:12267918-12269690 FORWARD LENGTH=370	370	41.7	31	19	35	16	10	15
AT3G28200.1	Peroxidase superfamily protein	>AT3G28200.1 | Symbols: | Peroxidase superfamily protein | chr3:10518082-10519032 FORWARD LENGTH=316	316	35.3	34	28	36	10	10	15
AT2G45770.2	signal recognition particle receptor protein, chloroplast (FTSY)	>AT2G45770.2 | Symbols: CPFTSY | signal recognition particle receptor protein, chloroplast (FTSY) | chr2:18851248-18853402 FORWARD LENGTH=373	373	40.4	18	21	32	8	10	15
ATCG00380.1	chloroplast ribosomal protein S4	>ATCG00380.1 | Symbols: RPS4 | chloroplast ribosomal protein S4 | chrC:45223-45828 REVERSE LENGTH=201	201	23.2	16	15	30	8	10	15
AT3G52150.1	RNA-binding (RRM/RBD/RNP motifs) family protein	>AT3G52150.1 | Symbols: | RNA-binding (RRM/RBD/RNP motifs) family protein | chr3:19342074-19343090 FORWARD LENGTH=253;>AT3G52150.2 | Symbols: | RNA-binding (RRM/RBD/RNP motifs) family protein | chr3:19342074-19343090 FORWARD LENGTH=253	253	27.7	27	23	41	6	10	15
AT1G49670.2	ARP protein (REF)	>AT1G49670.2 | Symbols: NQR | ARP protein (REF) | chr1:18381591-18386021 REVERSE LENGTH=652	652	70.5	20	13	22	13	9	15
AT3G44300.1	nitrilase 2	>AT3G44300.1 | Symbols: NIT2, AtNIT2 | nitrilase 2 | chr3:15983351-15985172 FORWARD LENGTH=339	339	37.1	29	24	29	11	9	15
AT4G34870.1	rotamase cyclophilin 5	>AT4G34870.1 | Symbols: ROC5, ATCYP1 | rotamase cyclophilin 5 | chr4:16614451-16614969 FORWARD LENGTH=172	172	18.4	42	49	49	10	9	15
AT1G29660.1	GDSL-like Lipase/Acylhydrolase superfamily protein	>AT1G29660.1 | Symbols: | GDSL-like Lipase/Acylhydrolase superfamily protein | chr1:10371955-10373624 FORWARD LENGTH=364	364	40.1	24	28	32	7	8	15
AT5G38480.1	general regulatory factor 3	>AT5G38480.1 | Symbols: GRF3, RCI1 | general regulatory factor 3 | chr5:15410277-15411285 FORWARD LENGTH=255	255	28.6	19	28	49	7	8	15
AT1G52360.2	Coatomer, beta' subunit	>AT1G52360.2 | Symbols: | Coatomer, beta' subunit | chr1:19499420-19505397 FORWARD LENGTH=970	970	109.7	6	8	15	6	8	15
AT4G39080.1	vacuolar proton ATPase A3	>AT4G39080.1 | Symbols: VHA-A3 | vacuolar proton ATPase A3 | chr4:18209513-18214752 FORWARD LENGTH=821	821	92.8	9	10	18	11	7	15
AT4G21620.1	glycine-rich protein	>AT4G21620.1 | Symbols: | glycine-rich protein | chr4:11491519-11491914 FORWARD LENGTH=131	131	12.9	23	23	23	9	7	15
AT1G67730.1	beta-ketoacyl reductase 1	>AT1G67730.1 | Symbols: YBR159, KCR1, ATKCR1 | beta-ketoacyl reductase 1 | chr1:25391676-25393365 FORWARD LENGTH=318	318	35.7	17	15	31	11	6	15
AT2G04390.1	Ribosomal S17 family protein	>AT2G04390.1 | Symbols: | Ribosomal S17 family protein | chr2:1527911-1528336 FORWARD LENGTH=141	141	16	23	16	23	7	6	15
AT4G28510.1	prohibitin 1	>AT4G28510.1 | Symbols: ATPHB1, PHB1 | prohibitin 1 | chr4:14084970-14086372 REVERSE LENGTH=288	288	31.7	11	12	36	6	6	15
AT3G08590.1	Phosphoglycerate mutase, 2,3-bisphosphoglycerate-independent	>AT3G08590.1 | Symbols: | Phosphoglycerate mutase, 2,3-bisphosphoglycerate-independent | chr3:2608683-2611237 REVERSE LENGTH=560;>AT3G08590.2 | Symbols: | Phosphoglycerate mutase, 2,3-bisphosphoglycerate-independent | chr3:2608683-2611237 REVERSE LENGTH=560	560	60.7	16	14	21	7	5	15
AT3G03920.1	H/ACA ribonucleoprotein complex, subunit Gar1/Naf1 protein	>AT3G03920.1 | Symbols: | H/ACA ribonucleoprotein complex, subunit Gar1/Naf1 protein | chr3:1009123-1010379 REVERSE LENGTH=202	202	21	33	33	33	36	53	14
AT5G37720.1	ALWAYS EARLY 4	>AT5G37720.1 | Symbols: ALY4 | ALWAYS EARLY 4 | chr5:14981805-14983978 REVERSE LENGTH=288	288	30.4	46	50	43	20	34	14
AT2G34060.1	Peroxidase superfamily protein	>AT2G34060.1 | Symbols: | Peroxidase superfamily protein | chr2:14384914-14386530 FORWARD LENGTH=346	346	38.2	35	37	32	27	33	14
AT5G54370.1	Late embryogenesis abundant (LEA) protein-related	>AT5G54370.1 | Symbols: | Late embryogenesis abundant (LEA) protein-related | chr5:22075334-22076567 FORWARD LENGTH=337	337	37.8	9	9	8	16	31	14
AT3G25700.1	Eukaryotic aspartyl protease family protein	>AT3G25700.1 | Symbols: | Eukaryotic aspartyl protease family protein | chr3:9358937-9360295 FORWARD LENGTH=452	452	49.3	31	34	28	18	28	14
AT5G35180.1	Protein of unknown function (DUF1336)	>AT5G35180.1 | Symbols: | Protein of unknown function (DUF1336) | chr5:13424538-13432787 FORWARD LENGTH=778	778	87	21	21	17	24	25	14
AT2G33790.1	arabinogalactan protein 30	>AT2G33790.1 | Symbols: ATAGP30, AGP30 | arabinogalactan protein 30 | chr2:14293862-14295237 REVERSE LENGTH=239	239	25.7	30	30	35	21	25	14
AT3G46040.1	ribosomal protein S15A D	>AT3G46040.1 | Symbols: RPS15AD | ribosomal protein S15A D | chr3:16914891-16915529 FORWARD LENGTH=130	130	14.8	48	48	48	24	22	14
AT3G15190.1	chloroplast 30S ribosomal protein S20, putative	>AT3G15190.1 | Symbols: | chloroplast 30S ribosomal protein S20, putative | chr3:5116216-5117412 FORWARD LENGTH=202	202	21.8	19	19	18	18	21	14
AT5G64270.1	splicing factor, putative	>AT5G64270.1 | Symbols: | splicing factor, putative | chr5:25706909-25710718 FORWARD LENGTH=1269	1269	141.4	8	9	8	13	20	14
AT3G07010.1	Pectin lyase-like superfamily protein	>AT3G07010.1 | Symbols: | Pectin lyase-like superfamily protein | chr3:2212973-2216306 REVERSE LENGTH=416	416	46.1	21	21	19	14	18	14
AT5G44380.1	FAD-binding Berberine family protein	>AT5G44380.1 | Symbols: | FAD-binding Berberine family protein | chr5:17878873-17881369 REVERSE LENGTH=541	541	60.6	14	15	16	13	17	14
AT3G24670.1	Pectin lyase-like superfamily protein	>AT3G24670.1 | Symbols: | Pectin lyase-like superfamily protein | chr3:9006205-9008801 REVERSE LENGTH=440	440	48.7	16	19	16	12	16	14
AT2G23350.1	poly(A) binding protein 4	>AT2G23350.1 | Symbols: PAB4, PABP4 | poly(A) binding protein 4 | chr2:9943209-9946041 FORWARD LENGTH=662	662	71.6	12	22	19	13	15	14
AT5G03540.3	exocyst subunit exo70 family protein A1	>AT5G03540.3 | Symbols: EXO70A1 | exocyst subunit exo70 family protein A1 | chr5:889606-893916 FORWARD LENGTH=664	664	75.6	17	23	22	12	15	14
AT1G52740.1	histone H2A protein 9	>AT1G52740.1 | Symbols: HTA9 | histone H2A protein 9 | chr1:19645409-19646221 FORWARD LENGTH=134	134	14.3	42	42	42	16	14	14
AT2G32450.1	Calcium-binding tetratricopeptide family protein	>AT2G32450.1 | Symbols: | Calcium-binding tetratricopeptide family protein | chr2:13778614-13781022 FORWARD LENGTH=802	802	90.2	16	18	17	12	14	14
AT2G32060.1	Ribosomal protein L7Ae/L30e/S12e/Gadd45 family protein	>AT2G32060.1 | Symbols: | Ribosomal protein L7Ae/L30e/S12e/Gadd45 family protein | chr2:13639228-13640104 REVERSE LENGTH=144;>AT2G32060.3 | Symbols: | Ribosomal protein L7Ae/L30e/S12e/Gadd45 family protein | chr2:13639228-13640104 REVERSE LENGTH=144;>AT2G32060.2 | Symbols: | Ribosomal protein L7Ae/L30e/S12e/Gadd45 family protein | chr2:13639228-13640104 REVERSE LENGTH=144	144	15.3	31	36	46	11	14	14
AT5G22640.1	MORN (Membrane Occupation and Recognition Nexus) repeat-containing protein	>AT5G22640.1 | Symbols: emb1211 | MORN (Membrane Occupation and Recognition Nexus) repeat-containing protein | chr5:7529423-7533641 FORWARD LENGTH=871	871	99.9	5	9	11	9	14	14
AT1G12090.1	extensin-like protein	>AT1G12090.1 | Symbols: ELP | extensin-like protein | chr1:4090176-4090589 REVERSE LENGTH=137	137	13.9	6	6	6	8	14	14
AT5G47040.1	lon protease 2	>AT5G47040.1 | Symbols: LON2 | lon protease 2 | chr5:19093356-19098678 REVERSE LENGTH=888	888	97.8	7	17	17	7	14	14
AT1G44575.1	Chlorophyll A-B binding family protein	>AT1G44575.1 | Symbols: NPQ4, PSBS | Chlorophyll A-B binding family protein | chr1:16871768-16873194 FORWARD LENGTH=265	265	28	18	19	24	6	14	14
AT5G09590.1	mitochondrial HSO70 2	>AT5G09590.1 | Symbols: MTHSC70-2, HSC70-5 | mitochondrial HSO70 2 | chr5:2975721-2978508 FORWARD LENGTH=682	682	72.9	9	11	14	10	12	14
AT4G18360.1	Aldolase-type TIM barrel family protein	>AT4G18360.1 | Symbols: | Aldolase-type TIM barrel family protein | chr4:10146141-10148386 REVERSE LENGTH=368	368	40.5	15	11	16	15	11	14
AT5G43470.2	Disease resistance protein (CC-NBS-LRR class) family	>AT5G43470.2 | Symbols: RPP8, HRT, RCY1 | Disease resistance protein (CC-NBS-LRR class) family | chr5:17463130-17466658 REVERSE LENGTH=908;>AT5G43470.1 | Symbols: RPP8, HRT, RCY1 | Disease resistance protein (CC-NBS-LRR class) family | chr5:17463130-17466658 REVERSE LENGTH=908	908	104.6	9	10	12	13	11	14
AT3G14600.1	Ribosomal protein L18ae/LX family protein	>AT3G14600.1 | Symbols: | Ribosomal protein L18ae/LX family protein | chr3:4910773-4911933 FORWARD LENGTH=178	178	21.3	30	25	30	11	11	14
AT1G53310.3	phosphoenolpyruvate carboxylase 1	>AT1G53310.3 | Symbols: ATPPC1, PEPC1, ATPEPC1, PPC1 | phosphoenolpyruvate carboxylase 1 | chr1:19884261-19888070 REVERSE LENGTH=967;>AT1G53310.2 | Symbols: ATPPC1, PEPC1, ATPEPC1, PPC1 | phosphoenolpyruvate carboxylase 1 | chr1:19884261-19888070 REVERSE LENGTH=967;>AT1G53310.1 | Symbols: ATPPC1, PEPC1, ATPEPC1, PPC1 | phosphoenolpyruvate carboxylase 1 | chr1:19884261-19888070 REVERSE LENGTH=967	967	110.2	9	8	16	6	11	14
AT5G02940.1	Protein of unknown function (DUF1012)	>AT5G02940.1 | Symbols: | Protein of unknown function (DUF1012) | chr5:684671-689674 REVERSE LENGTH=813	813	92.1	8	9	8	12	10	14
AT5G23900.1	Ribosomal protein L13e family protein	>AT5G23900.1 | Symbols: | Ribosomal protein L13e family protein | chr5:8064176-8065081 REVERSE LENGTH=206	206	23.5	28	33	37	11	10	14
AT5G43010.1	regulatory particle triple-A ATPase 4A	>AT5G43010.1 | Symbols: RPT4A | regulatory particle triple-A ATPase 4A | chr5:17248563-17251014 REVERSE LENGTH=399	399	44.8	15	24	26	8	10	14
AT4G18100.1	Ribosomal protein L32e	>AT4G18100.1 | Symbols: | Ribosomal protein L32e | chr4:10035715-10036475 REVERSE LENGTH=133	133	15.5	45	31	45	14	9	14
AT5G46800.1	Mitochondrial substrate carrier family protein	>AT5G46800.1 | Symbols: BOU | Mitochondrial substrate carrier family protein | chr5:18988779-18989810 REVERSE LENGTH=300	300	31	16	34	31	6	9	14
AT2G42600.2	phosphoenolpyruvate carboxylase 2	>AT2G42600.2 | Symbols: ATPPC2, PPC2 | phosphoenolpyruvate carboxylase 2 | chr2:17734541-17738679 REVERSE LENGTH=963;>AT2G42600.1 | Symbols: ATPPC2, PPC2 | phosphoenolpyruvate carboxylase 2 | chr2:17734541-17738679 REVERSE LENGTH=963	963	109.7	8	6	18	5	9	14
AT3G55440.1	triosephosphate isomerase	>AT3G55440.1 | Symbols: ATCTIMC, TPI, CYTOTPI | triosephosphate isomerase | chr3:20553794-20556078 FORWARD LENGTH=254	254	27.2	28	19	56	9	8	14
AT2G20140.1	AAA-type ATPase family protein	>AT2G20140.1 | Symbols: | AAA-type ATPase family protein | chr2:8692736-8694837 FORWARD LENGTH=443	443	49.3	9	12	22	5	8	14
AT1G03860.1	prohibitin 2	>AT1G03860.1 | Symbols: ATPHB2, PHB2 | prohibitin 2 | chr1:979611-981157 REVERSE LENGTH=286;>AT1G03860.3 | Symbols: ATPHB2, PHB2 | prohibitin 2 | chr1:979611-981157 REVERSE LENGTH=286	286	31.8	25	16	26	11	7	14
AT2G40590.1	Ribosomal protein S26e family protein	>AT2G40590.1 | Symbols: | Ribosomal protein S26e family protein | chr2:16945215-16946345 REVERSE LENGTH=131	131	14.7	30	30	50	11	7	14
AT1G35160.2	GF14 protein phi chain	>AT1G35160.2 | Symbols: GF14 PHI | GF14 protein phi chain | chr1:12867264-12868514 FORWARD LENGTH=295	295	33.3	22	26	33	9	7	14
AT3G05530.1	regulatory particle triple-A ATPase 5A	>AT3G05530.1 | Symbols: RPT5A, ATS6A.2 | regulatory particle triple-A ATPase 5A | chr3:1603540-1605993 FORWARD LENGTH=424	424	47.5	15	21	30	7	7	14
AT5G57110.2	autoinhibited Ca2+ -ATPase, isoform 8	>AT5G57110.2 | Symbols: ACA8, AT-ACA8 | autoinhibited Ca2+ -ATPase, isoform 8 | chr5:23109729-23116857 REVERSE LENGTH=1074;>AT5G57110.1 | Symbols: ACA8, AT-ACA8 | autoinhibited Ca2+ -ATPase, isoform 8 | chr5:23109729-23116857 REVERSE LENGTH=1074	1074	116.1	5	8	9	4	7	14
AT1G78570.1	rhamnose biosynthesis 1	>AT1G78570.1 | Symbols: RHM1, ROL1, ATRHM1 | rhamnose biosynthesis 1 | chr1:29550110-29552207 FORWARD LENGTH=669	669	75.3	8	11	18	5	6	14
AT2G39460.2	ribosomal protein L23AA	>AT2G39460.2 | Symbols: ATRPL23A, RPL23A, RPL23AA | ribosomal protein L23AA | chr2:16475049-16475904 FORWARD LENGTH=154;>AT2G39460.1 | Symbols: ATRPL23A, RPL23A, RPL23AA | ribosomal protein L23AA | chr2:16475049-16475904 FORWARD LENGTH=154	154	17.4	29	23	35	10	5	14
AT2G34470.2	urease accessory protein G	>AT2G34470.2 | Symbols: UREG, PSKF109 | urease accessory protein G | chr2:14530900-14532411 REVERSE LENGTH=276	276	30.2	34	14	38	8	5	14
AT3G03250.1	UDP-GLUCOSE PYROPHOSPHORYLASE 1	>AT3G03250.1 | Symbols: UGP, UGP1, AtUGP1 | UDP-GLUCOSE PYROPHOSPHORYLASE 1 | chr3:749761-754014 REVERSE LENGTH=469	469	51.7	16	11	25	7	5	14
AT4G37800.1	xyloglucan endotransglucosylase/hydrolase 7	>AT4G37800.1 | Symbols: XTH7 | xyloglucan endotransglucosylase/hydrolase 7 | chr4:17775703-17777372 REVERSE LENGTH=293	293	33.7	15	13	27	3	5	14
AT1G77940.1	Ribosomal protein L7Ae/L30e/S12e/Gadd45 family protein	>AT1G77940.1 | Symbols: | Ribosomal protein L7Ae/L30e/S12e/Gadd45 family protein | chr1:29304116-29305288 REVERSE LENGTH=112	112	12.3	63	29	63	12	4	14
AT2G20450.1	Ribosomal protein L14	>AT2G20450.1 | Symbols: | Ribosomal protein L14 | chr2:8813923-8815071 FORWARD LENGTH=134	134	15.5	28	19	42	4	4	14
AT4G11010.1	nucleoside diphosphate kinase 3	>AT4G11010.1 | Symbols: NDPK3 | nucleoside diphosphate kinase 3 | chr4:6732780-6734298 REVERSE LENGTH=238	238	25.7	15	19	24	3	4	14
AT3G09220.1	laccase 7	>AT3G09220.1 | Symbols: LAC7 | laccase 7 | chr3:2827434-2830477 REVERSE LENGTH=567	567	62.4	23	20	18	28	31	13
AT5G12370.2	exocyst complex component sec10	>AT5G12370.2 | Symbols: SEC10 | exocyst complex component sec10 | chr5:4003002-4008445 REVERSE LENGTH=825;>AT5G12370.1 | Symbols: SEC10 | exocyst complex component sec10 | chr5:4003002-4008445 REVERSE LENGTH=825	825	89.6	17	22	15	13	23	13
AT3G53740.4	Ribosomal protein L36e family protein	>AT3G53740.4 | Symbols: | Ribosomal protein L36e family protein | chr3:19913921-19914813 REVERSE LENGTH=112;>AT3G53740.3 | Symbols: | Ribosomal protein L36e family protein | chr3:19913921-19914813 REVERSE LENGTH=112;>AT3G53740.2 | Symbols: | Ribosomal protein L36e family protein | chr3:19913921-19914813 REVERSE LENGTH=112	112	12.7	30	36	30	14	22	13
AT3G10270.1	DNA GYRASE B1	>AT3G10270.1 | Symbols: GYRB1 | DNA GYRASE B1 | chr3:3173805-3179756 REVERSE LENGTH=772	772	85.8	14	17	12	16	21	13
AT3G58660.1	Ribosomal protein L1p/L10e family	>AT3G58660.1 | Symbols: | Ribosomal protein L1p/L10e family | chr3:21701574-21702914 FORWARD LENGTH=446	446	49.9	30	30	30	21	20	13
AT5G53800.1	unknown protein; Has 30201 Blast hits to 17322 proteins in 780 species: Archae - 12; Bacteria - 1396; Metazoa - 17338; Fungi - 3422; Plants - 5037; Viruses - 0; Other Eukaryotes - 2996 (source: NCBI BLink).	>AT5G53800.1 | Symbols: | unknown protein; Has 30201 Blast hits to 17322 proteins in 780 species: Archae - 12; Bacteria - 1396; Metazoa - 17338; Fungi - 3422; Plants - 5037; Viruses - 0; Other Eukaryotes - 2996 (source: NCBI BLink). | chr5:21848180-21849935 FORWARD LENGTH=351	351	41.8	18	30	24	12	20	13
AT3G06730.1	Thioredoxin z	>AT3G06730.1 | Symbols: TRX P, TRX z | Thioredoxin z | chr3:2124276-2125845 FORWARD LENGTH=183	183	20.7	30	30	30	9	20	13
AT3G50000.1	casein kinase II, alpha chain 2	>AT3G50000.1 | Symbols: CKA2, ATCKA2 | casein kinase II, alpha chain 2 | chr3:18534487-18536743 FORWARD LENGTH=403	403	47.2	30	28	27	19	19	13
AT1G74000.1	strictosidine synthase 3	>AT1G74000.1 | Symbols: SS3 | strictosidine synthase 3 | chr1:27829266-27831401 REVERSE LENGTH=329	329	34.6	32	40	34	15	19	13
AT5G53370.1	pectin methylesterase PCR fragment F	>AT5G53370.1 | Symbols: ATPMEPCRF, PMEPCRF | pectin methylesterase PCR fragment F | chr5:21649683-21651530 REVERSE LENGTH=587	587	64.2	25	22	13	25	17	13
AT1G77180.1	chromatin protein family	>AT1G77180.1 | Symbols: SKIP | chromatin protein family | chr1:28999791-29001632 REVERSE LENGTH=613;>AT1G77180.2 | Symbols: SKIP | chromatin protein family | chr1:28999791-29001632 REVERSE LENGTH=613	613	69.4	17	26	17	13	16	13
AT5G02960.1	Ribosomal protein S12/S23 family protein	>AT5G02960.1 | Symbols: | Ribosomal protein S12/S23 family protein | chr5:693280-694396 REVERSE LENGTH=142	142	15.7	21	21	29	8	16	13
AT3G19960.2	myosin 1	>AT3G19960.2 | Symbols: ATM1 | myosin 1 | chr3:6949787-6956736 FORWARD LENGTH=1176	1176	132.4	10	11	9	11	15	13
AT2G44060.1	Late embryogenesis abundant protein, group 2	>AT2G44060.1 | Symbols: | Late embryogenesis abundant protein, group 2 | chr2:18226922-18227988 FORWARD LENGTH=325;>AT2G44060.2 | Symbols: | Late embryogenesis abundant protein, group 2 | chr2:18226922-18227988 FORWARD LENGTH=325	325	36	21	21	30	8	14	13
AT4G08350.1	global transcription factor group A2	>AT4G08350.1 | Symbols: GTA02, GTA2 | global transcription factor group A2 | chr4:5286351-5292072 FORWARD LENGTH=1041	1041	115.3	8	13	8	8	14	13
AT2G24420.2	DNA repair ATPase-related	>AT2G24420.2 | Symbols: | DNA repair ATPase-related | chr2:10380147-10382624 FORWARD LENGTH=440;>AT2G24420.1 | Symbols: | DNA repair ATPase-related | chr2:10380147-10382624 FORWARD LENGTH=440	440	50.3	25	22	20	16	13	13
AT5G61170.1	Ribosomal protein S19e family protein	>AT5G61170.1 | Symbols: | Ribosomal protein S19e family protein | chr5:24611158-24612202 FORWARD LENGTH=143	143	15.7	44	41	46	12	13	13
AT5G67630.1	P-loop containing nucleoside triphosphate hydrolases superfamily protein	>AT5G67630.1 | Symbols: | P-loop containing nucleoside triphosphate hydrolases superfamily protein | chr5:26967535-26969306 REVERSE LENGTH=469	469	52.1	22	23	22	10	13	13
AT2G27720.1	60S acidic ribosomal protein family	>AT2G27720.1 | Symbols: | 60S acidic ribosomal protein family | chr2:11818696-11819370 FORWARD LENGTH=115	115	11.4	68	68	68	7	13	13
AT4G31340.1	myosin heavy chain-related	>AT4G31340.1 | Symbols: | myosin heavy chain-related | chr4:15205662-15208950 FORWARD LENGTH=437	437	49.6	13	18	20	7	13	13
AT1G78630.1	Ribosomal protein L13 family protein	>AT1G78630.1 | Symbols: emb1473 | Ribosomal protein L13 family protein | chr1:29575997-29577406 FORWARD LENGTH=241	241	26.8	33	33	30	14	12	13
AT1G17860.1	Kunitz family trypsin and protease inhibitor protein	>AT1G17860.1 | Symbols: | Kunitz family trypsin and protease inhibitor protein | chr1:6149343-6149933 FORWARD LENGTH=196	196	22.1	36	43	56	9	12	13
AT3G44890.1	ribosomal protein L9	>AT3G44890.1 | Symbols: RPL9 | ribosomal protein L9 | chr3:16386505-16387963 FORWARD LENGTH=197	197	22.1	34	33	34	12	11	13
AT1G33590.1	Leucine-rich repeat (LRR) family protein	>AT1G33590.1 | Symbols: | Leucine-rich repeat (LRR) family protein | chr1:12177788-12179221 FORWARD LENGTH=477	477	51.7	16	20	18	9	11	13
AT3G03340.1	LUC7 related protein	>AT3G03340.1 | Symbols: UNE6 | LUC7 related protein | chr3:786439-789762 FORWARD LENGTH=402	402	47.3	14	16	28	8	11	13
AT4G21710.1	DNA-directed RNA polymerase family protein	>AT4G21710.1 | Symbols: NRPB2, EMB1989, RPB2 | DNA-directed RNA polymerase family protein | chr4:11535684-11542200 REVERSE LENGTH=1188	1188	134.9	8	10	10	8	11	13
ATCG00270.1	photosystem II reaction center protein D	>ATCG00270.1 | Symbols: PSBD | photosystem II reaction center protein D | chrC:32711-33772 FORWARD LENGTH=353	353	39.5	12	15	15	8	11	13
AT3G45260.1	C2H2-like zinc finger protein	>AT3G45260.1 | Symbols: | C2H2-like zinc finger protein | chr3:16596850-16598550 REVERSE LENGTH=446	446	49.9	9	12	13	12	10	13
AT1G17580.1	myosin 1	>AT1G17580.1 | Symbols: MYA1, ATMYA1, XI-1 | myosin 1 | chr1:6039453-6049309 FORWARD LENGTH=1520	1520	172.8	6	6	5	10	10	13
AT5G62300.2	Ribosomal protein S10p/S20e family protein	>AT5G62300.2 | Symbols: | Ribosomal protein S10p/S20e family protein | chr5:25021388-25022235 REVERSE LENGTH=124;>AT3G45030.1 | Symbols: | Ribosomal protein S10p/S20e family protein | chr3:16471606-16472312 REVERSE LENGTH=124;>AT5G62300.1 | Symbols: | Ribosomal protein S10p/S20e family protein | chr5:25021388-25022235 REVERSE LENGTH=124	124	13.9	39	39	40	10	10	13
AT3G08510.1	phospholipase C 2	>AT3G08510.1 | Symbols: ATPLC2, PLC2 | phospholipase C 2 | chr3:2582626-2585556 REVERSE LENGTH=581;>AT3G08510.2 | Symbols: ATPLC2, PLC2 | phospholipase C 2 | chr3:2582626-2585556 REVERSE LENGTH=581	581	66.1	10	15	20	9	10	13
AT1G45000.1	AAA-type ATPase family protein	>AT1G45000.1 | Symbols: | AAA-type ATPase family protein | chr1:17009220-17011607 FORWARD LENGTH=399	399	44.7	15	24	24	8	10	13
AT1G57720.2	Translation elongation factor EF1B, gamma chain	>AT1G57720.2 | Symbols: | Translation elongation factor EF1B, gamma chain | chr1:21377873-21380114 FORWARD LENGTH=413;>AT1G57720.1 | Symbols: | Translation elongation factor EF1B, gamma chain | chr1:21377873-21380114 FORWARD LENGTH=413	413	46.4	14	22	27	8	10	13
AT3G04340.1	FtsH extracellular protease family	>AT3G04340.1 | Symbols: emb2458 | FtsH extracellular protease family | chr3:1146943-1153341 REVERSE LENGTH=1320	1320	152.2	6	6	8	8	10	13
AT5G08540.1	unknown protein; FUNCTIONS IN: molecular_function unknown; INVOLVED IN: biological_process unknown; LOCATED IN: chloroplast thylakoid membrane, chloroplast, chloroplast envelope; EXPRESSED IN: 24 plant structures; EXPRESSED DURING: 13 growth stages; Has 30201 Blast hits to 17322 proteins in 780 species: Archae - 12; Bacteria - 1396; Metazoa - 17338; Fungi - 3422; Plants - 5037; Viruses - 0; Other…	>AT5G08540.1 | Symbols: | unknown protein; FUNCTIONS IN: molecular_function unknown; INVOLVED IN: biological_process unknown; LOCATED IN: chloroplast thylakoid membrane, chloroplast, chloroplast envelope; EXPRESSED IN: 24 plant structures; EXPRESSED DURING: 13 growth stages; Has 30201 Blast hits to 17322 proteins in 780 species: Archae - 12; Bacteria - 1396; Metazoa - 17338; Fungi - 3422; Plants …	346	38.6	20	27	34	7	10	13
AT3G47370.1	Ribosomal protein S10p/S20e family protein	>AT3G47370.1 | Symbols: | Ribosomal protein S10p/S20e family protein | chr3:17453671-17454437 REVERSE LENGTH=122;>AT3G47370.3 | Symbols: | Ribosomal protein S10p/S20e family protein | chr3:17453671-17454437 REVERSE LENGTH=122;>AT3G47370.2 | Symbols: | Ribosomal protein S10p/S20e family protein | chr3:17453671-17454437 REVERSE LENGTH=122	122	13.7	39	39	40	8	9	13
AT4G09320.1	Nucleoside diphosphate kinase family protein	>AT4G09320.1 | Symbols: NDPK1 | Nucleoside diphosphate kinase family protein | chr4:5923424-5924366 FORWARD LENGTH=169	169	18.8	24	40	41	7	9	13
AT5G15550.1	Transducin/WD40 repeat-like superfamily protein	>AT5G15550.1 | Symbols: | Transducin/WD40 repeat-like superfamily protein | chr5:5059051-5062003 REVERSE LENGTH=433	433	47.3	25	17	22	16	8	13
AT3G50670.1	U1 small nuclear ribonucleoprotein-70K	>AT3G50670.1 | Symbols: U1-70K, U1SNRNP | U1 small nuclear ribonucleoprotein-70K | chr3:18826476-18829492 REVERSE LENGTH=427	427	50.4	14	17	21	6	8	13
AT4G29510.1	arginine methyltransferase 11	>AT4G29510.1 | Symbols: ATPRMT11, PRMT11, ATPRMT1B, PRMT1B | arginine methyltransferase 11 | chr4:14491739-14493752 FORWARD LENGTH=390	390	43.9	31	19	30	16	7	13
AT5G66730.1	C2H2-like zinc finger protein	>AT5G66730.1 | Symbols: | C2H2-like zinc finger protein | chr5:26641914-26643883 REVERSE LENGTH=500	500	52.6	9	7	13	12	7	13
AT2G40510.1	Ribosomal protein S26e family protein	>AT2G40510.1 | Symbols: | Ribosomal protein S26e family protein | chr2:16918506-16919623 FORWARD LENGTH=133	133	14.8	29	29	29	11	7	13
AT1G60900.1	U2 snRNP auxilliary factor, large subunit, splicing factor	>AT1G60900.1 | Symbols: | U2 snRNP auxilliary factor, large subunit, splicing factor | chr1:22424008-22427806 FORWARD LENGTH=589	589	66.3	5	9	17	9	7	13
AT1G20190.1	expansin 11	>AT1G20190.1 | Symbols: ATEXPA11, EXP11, ATEXP11, ATHEXP ALPHA 1.14, EXPA11 | expansin 11 | chr1:6998762-6999710 REVERSE LENGTH=252	252	26.7	20	8	33	8	7	13
AT1G79530.1	glyceraldehyde-3-phosphate dehydrogenase of plastid 1	>AT1G79530.1 | Symbols: GAPCP-1 | glyceraldehyde-3-phosphate dehydrogenase of plastid 1 | chr1:29916232-29919088 REVERSE LENGTH=422	422	44.8	3	6	6	6	7	13
AT1G64550.1	general control non-repressible 3	>AT1G64550.1 | Symbols: ATGCN3, GCN3 | general control non-repressible 3 | chr1:23968850-23973369 FORWARD LENGTH=715	715	79.6	6	9	9	7	6	13
AT3G61130.1	galacturonosyltransferase 1	>AT3G61130.1 | Symbols: GAUT1, LGT1 | galacturonosyltransferase 1 | chr3:22622399-22625514 FORWARD LENGTH=673	673	77.3	7	8	16	7	6	13
AT2G44640.1	FUNCTIONS IN: molecular_function unknown; INVOLVED IN: biological_process unknown; LOCATED IN: mitochondrion, chloroplast, plasma membrane, plastid, chloroplast envelope; EXPRESSED IN: 23 plant structures; EXPRESSED DURING: 13 growth stages; CONTAINS InterPro DOMAIN/s: Protein of unknown function DUF3769 (InterPro:IPR022244); BEST Arabidopsis thaliana protein match is: pigment defective 320 (TAIR…	>AT2G44640.1 | Symbols: | FUNCTIONS IN: molecular_function unknown; INVOLVED IN: biological_process unknown; LOCATED IN: mitochondrion, chloroplast, plasma membrane, plastid, chloroplast envelope; EXPRESSED IN: 23 plant structures; EXPRESSED DURING: 13 growth stages; CONTAINS InterPro DOMAIN/s: Protein of unknown function DUF3769 (InterPro:IPR022244); BEST Arabidopsis thaliana protein match is: p…	451	49.8	17	17	27	6	6	13
AT2G21870.1	copper ion binding;cobalt ion binding;zinc ion binding	>AT2G21870.1 | Symbols: MGP1 | copper ion binding;cobalt ion binding;zinc ion binding | chr2:9320456-9322618 REVERSE LENGTH=240	240	27.6	21	23	47	5	6	13
AT5G03290.1	isocitrate dehydrogenase V	>AT5G03290.1 | Symbols: IDH-V | isocitrate dehydrogenase V | chr5:794043-795939 FORWARD LENGTH=374	374	40.6	14	13	27	5	6	13
AT5G41670.1	6-phosphogluconate dehydrogenase family protein	>AT5G41670.1 | Symbols: | 6-phosphogluconate dehydrogenase family protein | chr5:16665647-16667110 REVERSE LENGTH=487;>AT5G41670.2 | Symbols: | 6-phosphogluconate dehydrogenase family protein | chr5:16665647-16667110 REVERSE LENGTH=487	487	53.3	6	16	20	4	6	13
AT5G24690.1	Protein of unknown function (DUF3411)	>AT5G24690.1 | Symbols: | Protein of unknown function (DUF3411) | chr5:8455783-8458513 REVERSE LENGTH=521	521	56.8	8	11	19	3	6	13
AT5G65010.2	asparagine synthetase 2	>AT5G65010.2 | Symbols: ASN2 | asparagine synthetase 2 | chr5:25969224-25972278 FORWARD LENGTH=579	579	65.1	6	10	15	3	6	13
AT3G13870.1	Root hair defective 3 GTP-binding protein (RHD3)	>AT3G13870.1 | Symbols: RHD3 | Root hair defective 3 GTP-binding protein (RHD3) | chr3:4565762-4571109 REVERSE LENGTH=802	802	89	2	8	14	1	6	13
AT1G64190.1	6-phosphogluconate dehydrogenase family protein	>AT1G64190.1 | Symbols: | 6-phosphogluconate dehydrogenase family protein | chr1:23825549-23827012 REVERSE LENGTH=487	487	53.3	5	14	21	3	5	13
AT5G64200.2	ortholog of human splicing factor SC35	>AT5G64200.2 | Symbols: ATSC35, SC35, At-SC35 | ortholog of human splicing factor SC35 | chr5:25681849-25683553 REVERSE LENGTH=303;>AT5G64200.1 | Symbols: ATSC35, SC35, At-SC35 | ortholog of human splicing factor SC35 | chr5:25681849-25683553 REVERSE LENGTH=303	303	35.1	8	8	13	4	4	13
AT5G16270.1	sister chromatid cohesion 1 protein 4	>AT5G16270.1 | Symbols: ATRAD21.3, SYN4 | sister chromatid cohesion 1 protein 4 | chr5:5316783-5322330 FORWARD LENGTH=1031	1031	114	14	13	6	30	36	12
AT1G71040.1	Cupredoxin superfamily protein	>AT1G71040.1 | Symbols: LPR2 | Cupredoxin superfamily protein | chr1:26797201-26800224 REVERSE LENGTH=581	581	66.1	21	20	16	15	27	12
AT5G04130.1	DNA GYRASE B2	>AT5G04130.1 | Symbols: GYRB2 | DNA GYRASE B2 | chr5:1122084-1128031 REVERSE LENGTH=732	732	81	17	20	13	15	24	12
AT5G66390.1	Peroxidase superfamily protein	>AT5G66390.1 | Symbols: | Peroxidase superfamily protein | chr5:26516063-26517329 REVERSE LENGTH=336	336	37.4	38	45	32	18	23	12
AT1G09760.1	U2 small nuclear ribonucleoprotein A	>AT1G09760.1 | Symbols: U2A' | U2 small nuclear ribonucleoprotein A | chr1:3159476-3161603 REVERSE LENGTH=249	249	28	49	58	37	17	23	12
AT3G06720.1	importin alpha isoform 1	>AT3G06720.1 | Symbols: AT-IMP, ATKAP ALPHA, AIMP ALPHA, IMPA-1, IMPA1 | importin alpha isoform 1 | chr3:2120559-2123555 FORWARD LENGTH=532;>AT3G06720.2 | Symbols: AT-IMP, ATKAP ALPHA, AIMP ALPHA | importin alpha isoform 1 | chr3:2120559-2123555 FORWARD LENGTH=532	532	58.6	19	20	19	13	23	12
AT5G03350.1	Legume lectin family protein	>AT5G03350.1 | Symbols: | Legume lectin family protein | chr5:815804-816628 REVERSE LENGTH=274	274	30.1	27	38	36	15	19	12
AT3G08600.1	Protein of unknown function (DUF1191)	>AT3G08600.1 | Symbols: | Protein of unknown function (DUF1191) | chr3:2612646-2613596 FORWARD LENGTH=316	316	34.7	25	25	25	17	18	12
AT1G03220.1	Eukaryotic aspartyl protease family protein	>AT1G03220.1 | Symbols: | Eukaryotic aspartyl protease family protein | chr1:787143-788444 FORWARD LENGTH=433	433	45.7	18	18	17	15	17	12
AT5G63180.1	Pectin lyase-like superfamily protein	>AT5G63180.1 | Symbols: | Pectin lyase-like superfamily protein | chr5:25341106-25343113 REVERSE LENGTH=432	432	47.9	29	32	27	14	17	12
AT1G22410.1	Class-II DAHP synthetase family protein	>AT1G22410.1 | Symbols: | Class-II DAHP synthetase family protein | chr1:7912120-7914742 FORWARD LENGTH=527	527	58.3	17	20	26	11	17	12
AT3G08030.1	Protein of unknown function, DUF642	>AT3G08030.1 | Symbols: | Protein of unknown function, DUF642 | chr3:2564191-2565819 FORWARD LENGTH=365	365	39	38	35	31	16	16	12
AT5G40770.1	prohibitin 3	>AT5G40770.1 | Symbols: ATPHB3, PHB3 | prohibitin 3 | chr5:16315589-16316621 REVERSE LENGTH=277	277	30.4	29	29	29	14	16	12
AT1G22780.1	Ribosomal protein S13/S18 family	>AT1G22780.1 | Symbols: PFL, RPS18A, PFL1 | Ribosomal protein S13/S18 family | chr1:8067990-8069163 FORWARD LENGTH=152;>AT4G09800.1 | Symbols: RPS18C | S18 ribosomal protein | chr4:6173818-6174963 FORWARD LENGTH=152;>AT1G34030.1 | Symbols: | Ribosomal protein S13/S18 family | chr1:12370285-12371465 REVERSE LENGTH=152	152	17.5	41	30	39	12	16	12
AT4G21450.1	PapD-like superfamily protein	>AT4G21450.1 | Symbols: | PapD-like superfamily protein | chr4:11426136-11428125 FORWARD LENGTH=295	295	32.9	30	30	29	11	15	12
AT1G35680.1	Ribosomal protein L21	>AT1G35680.1 | Symbols: | Ribosomal protein L21 | chr1:13208777-13210246 FORWARD LENGTH=220	220	24	54	30	27	10	14	12
AT5G41790.1	COP1-interactive protein 1	>AT5G41790.1 | Symbols: CIP1 | COP1-interactive protein 1 | chr5:16727530-16732391 FORWARD LENGTH=1586	1586	181.9	8	10	10	12	13	12
AT1G69530.1	expansin A1	>AT1G69530.1 | Symbols: ATEXPA1, EXP1, AT-EXP1, ATEXP1, ATHEXP ALPHA 1.2, EXPA1 | expansin A1 | chr1:26142034-26143051 FORWARD LENGTH=250;>AT1G69530.2 | Symbols: ATEXPA1, EXP1, AT-EXP1, ATEXP1, ATHEXP ALPHA 1.2, EXPA1 | expansin A1 | chr1:26142034-26143051 FORWARD LENGTH=250	250	26.5	28	28	28	15	12	12
AT5G67400.1	root hair specific 19	>AT5G67400.1 | Symbols: RHS19 | root hair specific 19 | chr5:26894896-26896300 FORWARD LENGTH=329	329	35.9	29	23	16	13	12	12
AT1G06680.1	photosystem II subunit P-1	>AT1G06680.1 | Symbols: PSBP-1, OEE2, PSII-P, OE23 | photosystem II subunit P-1 | chr1:2047940-2049186 FORWARD LENGTH=263	263	28.1	6	29	21	3	12	12
AT4G16390.1	pentatricopeptide (PPR) repeat-containing protein	>AT4G16390.1 | Symbols: SVR7 | pentatricopeptide (PPR) repeat-containing protein | chr4:9257985-9260093 FORWARD LENGTH=702	702	78.2	21	15	15	18	11	12
AT1G76160.1	SKU5 similar 5	>AT1G76160.1 | Symbols: sks5 | SKU5 similar 5 | chr1:28578211-28581020 REVERSE LENGTH=541	541	60	21	12	18	14	11	12
AT5G19990.1	regulatory particle triple-A ATPase 6A	>AT5G19990.1 | Symbols: RPT6A, ATSUG1 | regulatory particle triple-A ATPase 6A | chr5:6752144-6754918 FORWARD LENGTH=419	419	47.2	21	27	21	12	11	12
AT1G14410.1	ssDNA-binding transcriptional regulator	>AT1G14410.1 | Symbols: ATWHY1, PTAC1, WHY1 | ssDNA-binding transcriptional regulator | chr1:4929352-4930810 REVERSE LENGTH=263	263	29	22	19	29	10	11	12
AT3G22890.1	ATP sulfurylase 1	>AT3G22890.1 | Symbols: APS1 | ATP sulfurylase 1 | chr3:8112837-8114734 FORWARD LENGTH=463	463	51.4	8	17	20	9	11	12
AT3G09740.1	syntaxin of plants 71	>AT3G09740.1 | Symbols: SYP71, ATSYP71 | syntaxin of plants 71 | chr3:2989615-2991354 FORWARD LENGTH=266	266	30	18	30	30	5	11	12
AT5G51550.1	EXORDIUM like 3	>AT5G51550.1 | Symbols: EXL3 | EXORDIUM like 3 | chr5:20939793-20940806 REVERSE LENGTH=337	337	36.8	25	23	23	18	10	12
AT1G69200.1	fructokinase-like 2	>AT1G69200.1 | Symbols: FLN2 | fructokinase-like 2 | chr1:26016018-26018365 FORWARD LENGTH=616	616	69.2	20	19	19	12	10	12
AT1G06190.1	Rho termination factor	>AT1G06190.1 | Symbols: | Rho termination factor | chr1:1892467-1894078 REVERSE LENGTH=401	401	44.5	17	17	22	10	10	12
AT5G04900.1	NYC1-like	>AT5G04900.1 | Symbols: NOL | NYC1-like | chr5:1434826-1437194 FORWARD LENGTH=348	348	38.1	13	30	30	4	10	12
AT1G01090.1	pyruvate dehydrogenase E1 alpha	>AT1G01090.1 | Symbols: PDH-E1 ALPHA | pyruvate dehydrogenase E1 alpha | chr1:47705-49166 REVERSE LENGTH=428	428	47.1	29	22	24	14	9	12
AT5G20000.1	AAA-type ATPase family protein	>AT5G20000.1 | Symbols: | AAA-type ATPase family protein | chr5:6756915-6759550 FORWARD LENGTH=419	419	47.1	21	24	21	12	9	12
AT3G12700.1	Eukaryotic aspartyl protease family protein	>AT3G12700.1 | Symbols: | Eukaryotic aspartyl protease family protein | chr3:4037136-4039043 FORWARD LENGTH=461	461	50.5	19	16	19	11	9	12
AT5G20010.1	RAS-related nuclear protein-1	>AT5G20010.1 | Symbols: RAN-1, RAN1, ATRAN1 | RAS-related nuclear protein-1 | chr5:6760364-6761747 FORWARD LENGTH=221	221	25.3	33	32	28	10	9	12
AT4G39200.1	Ribosomal protein S25 family protein	>AT4G39200.1 | Symbols: | Ribosomal protein S25 family protein | chr4:18257464-18258464 FORWARD LENGTH=108	108	12	31	31	38	12	8	12
AT2G16600.1	rotamase CYP 3	>AT2G16600.1 | Symbols: ROC3 | rotamase CYP 3 | chr2:7200862-7201383 FORWARD LENGTH=173	173	18.5	42	57	58	10	8	12
AT3G02350.1	galacturonosyltransferase 9	>AT3G02350.1 | Symbols: GAUT9 | galacturonosyltransferase 9 | chr3:479248-481178 FORWARD LENGTH=561	561	64.1	14	12	15	7	8	12
AT4G36250.1	aldehyde dehydrogenase 3F1	>AT4G36250.1 | Symbols: ALDH3F1 | aldehyde dehydrogenase 3F1 | chr4:17151029-17153381 FORWARD LENGTH=484	484	53.6	12	12	20	7	8	12
AT3G58610.2	ketol-acid reductoisomerase	>AT3G58610.2 | Symbols: | ketol-acid reductoisomerase | chr3:21671561-21674639 FORWARD LENGTH=591;>AT3G58610.1 | Symbols: | ketol-acid reductoisomerase | chr3:21671561-21674639 FORWARD LENGTH=591;>AT3G58610.3 | Symbols: | ketol-acid reductoisomerase | chr3:21671561-21674639 FORWARD LENGTH=591	591	63.8	10	10	14	6	8	12
AT2G18330.1	AAA-type ATPase family protein	>AT2G18330.1 | Symbols: | AAA-type ATPase family protein | chr2:7965829-7968915 FORWARD LENGTH=636	636	71.2	14	9	16	10	7	12
AT3G11630.1	Thioredoxin superfamily protein	>AT3G11630.1 | Symbols: | Thioredoxin superfamily protein | chr3:3672189-3673937 FORWARD LENGTH=266	266	29.1	23	23	33	6	7	12
AT1G08360.1	Ribosomal protein L1p/L10e family	>AT1G08360.1 | Symbols: | Ribosomal protein L1p/L10e family | chr1:2636231-2637694 FORWARD LENGTH=216	216	24.5	23	23	32	5	7	12
AT5G37510.1	NADH-ubiquinone dehydrogenase, mitochondrial, putative	>AT5G37510.1 | Symbols: EMB1467, CI76 | NADH-ubiquinone dehydrogenase, mitochondrial, putative | chr5:14897490-14900352 FORWARD LENGTH=745	745	81.1	5	13	17	2	7	12
AT4G27080.2	PDI-like 5-4	>AT4G27080.2 | Symbols: ATPDIL5-4, ATPDI7, PDI7, PDIL5-4 | PDI-like 5-4 | chr4:13589156-13593335 FORWARD LENGTH=532	532	59.6	12	9	16	7	6	12
AT3G02520.1	general regulatory factor 7	>AT3G02520.1 | Symbols: GRF7, GF14 NU | general regulatory factor 7 | chr3:526800-527915 REVERSE LENGTH=265	265	29.8	17	25	28	5	6	12
AT1G48630.1	receptor for activated C kinase 1B	>AT1G48630.1 | Symbols: RACK1B_AT | receptor for activated C kinase 1B | chr1:17981977-17983268 REVERSE LENGTH=326	326	35.8	12	13	24	4	6	12
AT5G05000.2	translocon at the outer envelope membrane of chloroplasts 34	>AT5G05000.2 | Symbols: TOC34, ATTOC34, OEP34 | translocon at the outer envelope membrane of chloroplasts 34 | chr5:1474262-1475772 REVERSE LENGTH=313;>AT5G05000.1 | Symbols: TOC34, ATTOC34, OEP34 | translocon at the outer envelope membrane of chloroplasts 34 | chr5:1474262-1475772 REVERSE LENGTH=313;>AT5G05000.3 | Symbols: TOC34, ATTOC34, OEP34 | translocon at the outer envelope membrane of chlo…	313	34.7	16	10	27	6	5	12
ATCG00470.1	ATP synthase epsilon chain	>ATCG00470.1 | Symbols: ATPE | ATP synthase epsilon chain | chrC:52265-52663 REVERSE LENGTH=132	132	14.5	15	54	42	7	4	12
AT1G23290.1	Ribosomal protein L18e/L15 superfamily protein	>AT1G23290.1 | Symbols: RPL27A, RPL27AB | Ribosomal protein L18e/L15 superfamily protein | chr1:8263007-8263447 FORWARD LENGTH=146	146	16.3	31	15	43	5	2	12
AT1G70600.1	Ribosomal protein L18e/L15 superfamily protein	>AT1G70600.1 | Symbols: | Ribosomal protein L18e/L15 superfamily protein | chr1:26621168-26621608 REVERSE LENGTH=146	146	16.4	31	15	43	5	2	12
AT3G06610.1	DNA-binding enhancer protein-related	>AT3G06610.1 | Symbols: | DNA-binding enhancer protein-related | chr3:2060837-2061845 FORWARD LENGTH=115	115	12.8	48	48	48	33	41	11
AT3G11710.1	lysyl-tRNA synthetase 1	>AT3G11710.1 | Symbols: ATKRS-1 | lysyl-tRNA synthetase 1 | chr3:3702359-3705613 REVERSE LENGTH=626	626	70.8	28	31	15	25	27	11
AT1G24360.1	NAD(P)-binding Rossmann-fold superfamily protein	>AT1G24360.1 | Symbols: | NAD(P)-binding Rossmann-fold superfamily protein | chr1:8640820-8643283 FORWARD LENGTH=319	319	33.5	39	34	25	16	27	11
AT1G15200.3	protein-protein interaction regulator family protein	>AT1G15200.3 | Symbols: | protein-protein interaction regulator family protein | chr1:5228477-5231017 REVERSE LENGTH=470	470	54.4	32	35	16	20	25	11
AT4G30690.1	Translation initiation factor 3 protein	>AT4G30690.1 | Symbols: | Translation initiation factor 3 protein | chr4:14960742-14962328 FORWARD LENGTH=281	281	31.8	39	44	31	9	25	11
AT5G03610.1	GDSL-like Lipase/Acylhydrolase superfamily protein	>AT5G03610.1 | Symbols: | GDSL-like Lipase/Acylhydrolase superfamily protein | chr5:915650-918326 FORWARD LENGTH=359	359	40.1	28	30	26	17	24	11
AT5G08620.1	DEA(D/H)-box RNA helicase family protein	>AT5G08620.1 | Symbols: STRS2, ATRH25 | DEA(D/H)-box RNA helicase family protein | chr5:2794540-2797548 FORWARD LENGTH=563	563	62.5	11	18	12	21	19	11
AT3G02080.1	Ribosomal protein S19e family protein	>AT3G02080.1 | Symbols: | Ribosomal protein S19e family protein | chr3:364138-365161 REVERSE LENGTH=143	143	15.8	44	50	44	11	17	11
AT2G47470.1	thioredoxin family protein	>AT2G47470.1 | Symbols: ATPDIL2-1, UNE5, MEE30, PDI11, ATPDI11 | thioredoxin family protein | chr2:19481503-19483683 FORWARD LENGTH=361	361	39.5	13	33	23	4	16	11
AT1G12840.1	vacuolar ATP synthase subunit C (VATC) / V-ATPase C subunit / vacuolar proton pump C subunit (DET3)	>AT1G12840.1 | Symbols: DET3, ATVHA-C | vacuolar ATP synthase subunit C (VATC) / V-ATPase C subunit / vacuolar proton pump C subunit (DET3) | chr1:4375584-4378220 FORWARD LENGTH=375	375	42.6	15	35	22	12	15	11
AT5G48900.1	Pectin lyase-like superfamily protein	>AT5G48900.1 | Symbols: | Pectin lyase-like superfamily protein | chr5:19825240-19828909 FORWARD LENGTH=417	417	46.7	18	21	16	10	15	11
AT4G02790.1	GTP-binding family protein	>AT4G02790.1 | Symbols: | GTP-binding family protein | chr4:1247416-1249351 FORWARD LENGTH=372	372	41.7	30	32	32	9	15	11
AT4G11380.2	Adaptin family protein	>AT4G11380.2 | Symbols: | Adaptin family protein | chr4:6920608-6925444 FORWARD LENGTH=916	916	101.9	11	9	10	13	14	11
AT4G13170.1	Ribosomal protein L13 family protein	>AT4G13170.1 | Symbols: | Ribosomal protein L13 family protein | chr4:7655133-7656542 REVERSE LENGTH=206	206	23.6	23	19	30	12	14	11
AT3G13650.1	Disease resistance-responsive (dirigent-like protein) family protein	>AT3G13650.1 | Symbols: | Disease resistance-responsive (dirigent-like protein) family protein | chr3:4463056-4463616 FORWARD LENGTH=186	186	20.4	11	11	19	10	14	11
AT3G57290.1	eukaryotic translation initiation factor 3E	>AT3G57290.1 | Symbols: EIF3E, TIF3E1, ATEIF3E-1, INT-6, ATINT6, INT6 | eukaryotic translation initiation factor 3E | chr3:21196786-21199073 REVERSE LENGTH=441	441	51.7	26	31	20	10	14	11
AT1G04270.1	cytosolic ribosomal protein S15	>AT1G04270.1 | Symbols: RPS15 | cytosolic ribosomal protein S15 | chr1:1141852-1142960 REVERSE LENGTH=152	152	17.1	57	30	57	12	13	11
AT4G34110.1	poly(A) binding protein 2	>AT4G34110.1 | Symbols: PAB2, PABP2, ATPAB2 | poly(A) binding protein 2 | chr4:16336732-16339892 FORWARD LENGTH=629	629	68.6	14	19	12	10	13	11
AT3G28220.1	TRAF-like family protein	>AT3G28220.1 | Symbols: | TRAF-like family protein | chr3:10524420-10526497 FORWARD LENGTH=370	370	42.9	14	15	15	8	13	11
AT3G18790.1	FUNCTIONS IN: molecular_function unknown; INVOLVED IN: biological_process unknown; LOCATED IN: chloroplast; EXPRESSED IN: 22 plant structures; EXPRESSED DURING: 13 growth stages; CONTAINS InterPro DOMAIN/s: Isy1-like splicing (InterPro:IPR009360); Has 1147 Blast hits to 965 proteins in 236 species: Archae - 12; Bacteria - 13; Metazoa - 351; Fungi - 230; Plants - 49; Viruses - 9; Other Eukaryotes …	>AT3G18790.1 | Symbols: | FUNCTIONS IN: molecular_function unknown; INVOLVED IN: biological_process unknown; LOCATED IN: chloroplast; EXPRESSED IN: 22 plant structures; EXPRESSED DURING: 13 growth stages; CONTAINS InterPro DOMAIN/s: Isy1-like splicing (InterPro:IPR009360); Has 1147 Blast hits to 965 proteins in 236 species: Archae - 12; Bacteria - 13; Metazoa - 351; Fungi - 230; Plants - 49; Viru…	300	35.4	31	28	32	16	12	11
AT4G22485.1	Bifunctional inhibitor/lipid-transfer protein/seed storage 2S albumin superfamily protein	>AT4G22485.1 | Symbols: | Bifunctional inhibitor/lipid-transfer protein/seed storage 2S albumin superfamily protein | chr4:11844506-11846476 REVERSE LENGTH=656	656	68.2	8	8	7	15	12	11
AT1G18450.1	actin-related protein 4	>AT1G18450.1 | Symbols: ATARP4, ARP4 | actin-related protein 4 | chr1:6348199-6351766 FORWARD LENGTH=441	441	48.9	20	29	20	12	12	11
AT1G27650.2	U2 snRNP auxiliary factor small subunit, putative	>AT1G27650.2 | Symbols: ATU2AF35A | U2 snRNP auxiliary factor small subunit, putative | chr1:9615302-9616042 FORWARD LENGTH=246	246	28.9	30	33	30	7	12	11
AT1G73110.1	P-loop containing nucleoside triphosphate hydrolases superfamily protein	>AT1G73110.1 | Symbols: | P-loop containing nucleoside triphosphate hydrolases superfamily protein | chr1:27494344-27496844 REVERSE LENGTH=432	432	48.3	35	30	24	11	11	11
AT2G38540.1	lipid transfer protein 1	>AT2G38540.1 | Symbols: LP1, LTP1, ATLTP1 | lipid transfer protein 1 | chr2:16130418-16130893 FORWARD LENGTH=118	118	11.7	36	36	36	11	11	11
AT3G04920.1	Ribosomal protein S24e family protein	>AT3G04920.1 | Symbols: | Ribosomal protein S24e family protein | chr3:1360989-1362065 FORWARD LENGTH=133	133	15.4	31	31	20	10	11	11
AT5G60790.1	ABC transporter family protein	>AT5G60790.1 | Symbols: ATGCN1, GCN1 | ABC transporter family protein | chr5:24453760-24455767 REVERSE LENGTH=595	595	66.8	10	11	16	8	11	11
AT2G19730.3	Ribosomal L28e protein family	>AT2G19730.3 | Symbols: | Ribosomal L28e protein family | chr2:8511752-8512995 FORWARD LENGTH=143;>AT2G19730.2 | Symbols: | Ribosomal L28e protein family | chr2:8511752-8512995 FORWARD LENGTH=143;>AT2G19730.1 | Symbols: | Ribosomal L28e protein family | chr2:8511752-8512995 FORWARD LENGTH=143	143	15.9	26	26	26	7	11	11
AT4G39350.1	cellulose synthase A2	>AT4G39350.1 | Symbols: CESA2, ATH-A, ATCESA2 | cellulose synthase A2 | chr4:18297078-18301890 FORWARD LENGTH=1084	1084	122	5	6	6	7	11	11
AT3G53430.1	Ribosomal protein L11 family protein	>AT3G53430.1 | Symbols: | Ribosomal protein L11 family protein | chr3:19809895-19810395 REVERSE LENGTH=166	166	18	43	43	43	13	10	11
AT1G14580.2	C2H2-like zinc finger protein	>AT1G14580.2 | Symbols: | C2H2-like zinc finger protein | chr1:4990070-4992442 FORWARD LENGTH=467;>AT1G14580.1 | Symbols: | C2H2-like zinc finger protein | chr1:4990070-4992442 FORWARD LENGTH=467	467	50.6	13	11	11	12	10	11
AT5G10450.4	G-box regulating factor 6	>AT5G10450.4 | Symbols: GRF6 | G-box regulating factor 6 | chr5:3284476-3286261 REVERSE LENGTH=273	273	31	26	29	29	10	10	11
ATCG00780.1	ribosomal protein L14	>ATCG00780.1 | Symbols: RPL14 | ribosomal protein L14 | chrC:80696-81064 REVERSE LENGTH=122	122	13.6	51	51	59	10	10	11
AT3G44320.1	nitrilase 3	>AT3G44320.1 | Symbols: NIT3, AtNIT3 | nitrilase 3 | chr3:15993419-15995493 FORWARD LENGTH=346	346	38	22	22	27	8	10	11
AT5G16130.1	Ribosomal protein S7e family protein	>AT5G16130.1 | Symbols: | Ribosomal protein S7e family protein | chr5:5268984-5269912 FORWARD LENGTH=190	190	22	32	31	40	6	10	11
AT5G61790.1	calnexin 1	>AT5G61790.1 | Symbols: CNX1, ATCNX1 | calnexin 1 | chr5:24827394-24829642 REVERSE LENGTH=530	530	60.4	9	16	16	5	10	11
AT2G02080.1	indeterminate(ID)-domain 4	>AT2G02080.1 | Symbols: AtIDD4, IDD4 | indeterminate(ID)-domain 4 | chr2:518328-521170 REVERSE LENGTH=516	516	55.8	12	10	10	12	9	11
AT1G49760.1	poly(A) binding protein 8	>AT1G49760.1 | Symbols: PAB8, PABP8 | poly(A) binding protein 8 | chr1:18416740-18419753 FORWARD LENGTH=671;>AT1G49760.2 | Symbols: PAB8 | poly(A) binding protein 8 | chr1:18416740-18419753 FORWARD LENGTH=671	671	72.7	14	10	12	10	9	11
AT1G10850.1	Leucine-rich repeat protein kinase family protein	>AT1G10850.1 | Symbols: | Leucine-rich repeat protein kinase family protein | chr1:3612228-3614343 FORWARD LENGTH=663	663	72.7	6	10	7	8	9	11
AT1G26770.2	expansin A10	>AT1G26770.2 | Symbols: ATEXPA10, AT-EXP10, ATEXP10, ATHEXP ALPHA 1.1, EXP10, EXPA10 | expansin A10 | chr1:9259775-9260792 FORWARD LENGTH=259	259	27.6	24	24	21	5	9	11
AT4G25740.1	RNA binding Plectin/S10 domain-containing protein	>AT4G25740.1 | Symbols: | RNA binding Plectin/S10 domain-containing protein | chr4:13107488-13108751 REVERSE LENGTH=177	177	19.4	29	32	34	5	9	11
AT3G05560.2	Ribosomal L22e protein family	>AT3G05560.2 | Symbols: | Ribosomal L22e protein family | chr3:1614641-1615204 FORWARD LENGTH=124;>AT3G05560.1 | Symbols: | Ribosomal L22e protein family | chr3:1614641-1615204 FORWARD LENGTH=124;>AT3G05560.3 | Symbols: | Ribosomal L22e protein family | chr3:1614641-1615204 FORWARD LENGTH=124	124	14	49	59	49	9	8	11
AT4G25550.1	Cleavage/polyadenylation specificity factor, 25kDa subunit	>AT4G25550.1 | Symbols: | Cleavage/polyadenylation specificity factor, 25kDa subunit | chr4:13048519-13050873 FORWARD LENGTH=200	200	22.8	26	14	21	13	7	11
AT1G54410.1	dehydrin family protein	>AT1G54410.1 | Symbols: | dehydrin family protein | chr1:20310305-20310601 REVERSE LENGTH=98	98	10.8	33	28	28	11	7	11
AT1G07320.1	ribosomal protein L4	>AT1G07320.1 | Symbols: RPL4 | ribosomal protein L4 | chr1:2249190-2250189 FORWARD LENGTH=282	282	30.5	16	12	16	6	7	11
AT1G07320.4	ribosomal protein L4	>AT1G07320.4 | Symbols: RPL4 | ribosomal protein L4 | chr1:2249190-2250173 FORWARD LENGTH=278;>AT1G07320.3 | Symbols: RPL4 | ribosomal protein L4 | chr1:2249190-2250026 FORWARD LENGTH=278	278	30.1	16	13	16	6	7	11
AT3G16570.1	rapid alkalinization factor 23	>AT3G16570.1 | Symbols: RALF23, ATRALF23 | rapid alkalinization factor 23 | chr3:5644748-5645164 FORWARD LENGTH=138	138	15	19	19	20	10	6	11
AT1G02280.2	translocon at the outer envelope membrane of chloroplasts 33	>AT1G02280.2 | Symbols: TOC33, ATTOC33, PPI1 | translocon at the outer envelope membrane of chloroplasts 33 | chr1:448665-450246 REVERSE LENGTH=297;>AT1G02280.1 | Symbols: TOC33, ATTOC33, PPI1 | translocon at the outer envelope membrane of chloroplasts 33 | chr1:448665-450246 REVERSE LENGTH=297	297	32.9	23	23	33	8	6	11
AT3G51050.1	FG-GAP repeat-containing protein	>AT3G51050.1 | Symbols: | FG-GAP repeat-containing protein | chr3:18954023-18957698 FORWARD LENGTH=698	698	77.6	10	9	10	7	6	11
AT3G22230.1	Ribosomal L27e protein family	>AT3G22230.1 | Symbols: | Ribosomal L27e protein family | chr3:7844136-7844543 REVERSE LENGTH=135	135	15.6	21	21	27	6	6	11
AT3G09820.1	adenosine kinase 1	>AT3G09820.1 | Symbols: ADK1, ATADK1 | adenosine kinase 1 | chr3:3012122-3014624 FORWARD LENGTH=344	344	37.8	16	17	26	5	6	11
AT3G16450.1	Mannose-binding lectin superfamily protein	>AT3G16450.1 | Symbols: | Mannose-binding lectin superfamily protein | chr3:5588593-5589792 FORWARD LENGTH=300;>AT3G16450.2 | Symbols: | Mannose-binding lectin superfamily protein | chr3:5588593-5589792 FORWARD LENGTH=300;>AT3G16450.3 | Symbols: | Mannose-binding lectin superfamily protein | chr3:5588593-5589792 FORWARD LENGTH=300	300	32	16	23	36	4	6	11
AT4G27585.1	SPFH/Band 7/PHB domain-containing membrane-associated protein family	>AT4G27585.1 | Symbols: | SPFH/Band 7/PHB domain-containing membrane-associated protein family | chr4:13766984-13769832 REVERSE LENGTH=411	411	45	8	15	17	3	6	11
AT5G03300.1	adenosine kinase 2	>AT5G03300.1 | Symbols: ADK2 | adenosine kinase 2 | chr5:796573-798997 FORWARD LENGTH=345	345	37.8	20	13	26	6	5	11
AT1G51650.1	ATP synthase epsilon chain, mitochondrial	>AT1G51650.1 | Symbols: | ATP synthase epsilon chain, mitochondrial | chr1:19152680-19153641 FORWARD LENGTH=70	70	7.8	37	20	37	5	5	11
AT5G16050.1	general regulatory factor 5	>AT5G16050.1 | Symbols: GRF5, GF14 UPSILON | general regulatory factor 5 | chr5:5244008-5245402 REVERSE LENGTH=268	268	30.2	17	20	24	5	5	11
AT3G26070.1	Plastid-lipid associated protein PAP / fibrillin family protein	>AT3G26070.1 | Symbols: | Plastid-lipid associated protein PAP / fibrillin family protein | chr3:9526904-9528199 FORWARD LENGTH=242	242	27.1	12	18	33	3	5	11
AT4G25960.1	P-glycoprotein 2	>AT4G25960.1 | Symbols: PGP2 | P-glycoprotein 2 | chr4:13177438-13183425 FORWARD LENGTH=1273	1273	139.8	3	3	9	3	5	11
AT3G46060.3	RAB GTPase homolog 8A	>AT3G46060.3 | Symbols: ARA3 | RAB GTPase homolog 8A | chr3:16917908-16919740 FORWARD LENGTH=216;>AT3G46060.1 | Symbols: ARA3, ARA-3, ATRABE1C, ATRAB8A, RAB8A | RAB GTPase homolog 8A | chr3:16917908-16919740 FORWARD LENGTH=216;>AT3G46060.2 | Symbols: ARA3 | RAB GTPase homolog 8A | chr3:16917908-16919740 FORWARD LENGTH=216	216	23.8	10	22	20	2	5	11
AT4G35250.1	NAD(P)-binding Rossmann-fold superfamily protein	>AT4G35250.1 | Symbols: | NAD(P)-binding Rossmann-fold superfamily protein | chr4:16771401-16773269 REVERSE LENGTH=395	395	43.7	13	4	19	7	4	11
AT5G13980.2	Glycosyl hydrolase family 38 protein	>AT5G13980.2 | Symbols: | Glycosyl hydrolase family 38 protein | chr5:4508626-4514334 FORWARD LENGTH=1024;>AT5G13980.1 | Symbols: | Glycosyl hydrolase family 38 protein | chr5:4508626-4514334 FORWARD LENGTH=1024	1024	115.8	5	4	10	4	4	11
AT5G40370.1	Glutaredoxin family protein	>AT5G40370.1 | Symbols: | Glutaredoxin family protein | chr5:16147826-16149052 REVERSE LENGTH=111	111	11.7	50	36	83	4	4	11
AT1G47260.1	gamma carbonic anhydrase 2	>AT1G47260.1 | Symbols: APFI, GAMMA CA2 | gamma carbonic anhydrase 2 | chr1:17321384-17323347 REVERSE LENGTH=278	278	30	9	25	29	2	4	11
AT3G29360.1	UDP-glucose 6-dehydrogenase family protein	>AT3G29360.1 | Symbols: | UDP-glucose 6-dehydrogenase family protein | chr3:11267375-11268817 REVERSE LENGTH=480;>AT3G29360.2 | Symbols: | UDP-glucose 6-dehydrogenase family protein | chr3:11267375-11268817 REVERSE LENGTH=480	480	53.1	4	2	16	2	1	11
AT5G55310.1	DNA topoisomerase 1 beta	>AT5G55310.1 | Symbols: TOP1BETA, TOP1 | DNA topoisomerase 1 beta | chr5:22430389-22434590 REVERSE LENGTH=917	917	103	31	29	10	72	69	10
AT3G52140.4	tetratricopeptide repeat (TPR)-containing protein	>AT3G52140.4 | Symbols: | tetratricopeptide repeat (TPR)-containing protein | chr3:19333232-19341295 FORWARD LENGTH=1419	1419	155.1	19	27	7	27	37	10
AT4G38020.1	tRNA/rRNA methyltransferase (SpoU) family protein	>AT4G38020.1 | Symbols: | tRNA/rRNA methyltransferase (SpoU) family protein | chr4:17861568-17863010 FORWARD LENGTH=352	352	38.4	57	63	25	32	31	10
AT3G18600.1	P-loop containing nucleoside triphosphate hydrolases superfamily protein	>AT3G18600.1 | Symbols: | P-loop containing nucleoside triphosphate hydrolases superfamily protein | chr3:6399724-6403007 REVERSE LENGTH=568	568	63.8	31	28	14	27	21	10
AT3G18035.1	winged-helix DNA-binding transcription factor family protein	>AT3G18035.1 | Symbols: HON4 | winged-helix DNA-binding transcription factor family protein | chr3:6169384-6171558 REVERSE LENGTH=480	480	51.5	15	20	11	21	21	10
AT1G15370.1	SNARE-like superfamily protein	>AT1G15370.1 | Symbols: | SNARE-like superfamily protein | chr1:5287135-5288375 FORWARD LENGTH=147	147	16.6	59	50	52	20	17	10
AT4G34660.1	SH3 domain-containing protein	>AT4G34660.1 | Symbols: | SH3 domain-containing protein | chr4:16545595-16548294 REVERSE LENGTH=368	368	40.9	31	41	26	13	17	10
AT3G23620.1	Ribosomal RNA processing Brix domain protein	>AT3G23620.1 | Symbols: | Ribosomal RNA processing Brix domain protein | chr3:8480147-8481873 FORWARD LENGTH=314	314	35.7	32	48	33	15	16	10
AT5G60030.1	unknown protein; BEST Arabidopsis thaliana protein match is: unknown protein (TAIR:AT1G75335.1); Has 1807 Blast hits to 1807 proteins in 277 species: Archae - 0; Bacteria - 0; Metazoa - 736; Fungi - 347; Plants - 385; Viruses - 0; Other Eukaryotes - 339 (source: NCBI BLink).	>AT5G60030.1 | Symbols: | unknown protein; BEST Arabidopsis thaliana protein match is: unknown protein (TAIR:AT1G75335.1); Has 1807 Blast hits to 1807 proteins in 277 species: Archae - 0; Bacteria - 0; Metazoa - 736; Fungi - 347; Plants - 385; Viruses - 0; Other Eukaryotes - 339 (source: NCBI BLink). | chr5:24172082-24172960 REVERSE LENGTH=292	292	34.1	25	25	17	15	15	10
AT2G41800.1	Protein of unknown function, DUF642	>AT2G41800.1 | Symbols: | Protein of unknown function, DUF642 | chr2:17436671-17438005 REVERSE LENGTH=370	370	40.3	28	28	25	13	15	10
AT1G30870.1	Peroxidase superfamily protein	>AT1G30870.1 | Symbols: | Peroxidase superfamily protein | chr1:10991535-10992885 FORWARD LENGTH=349	349	38.3	21	28	18	9	15	10
AT4G37460.1	Tetratricopeptide repeat (TPR)-like superfamily protein	>AT4G37460.1 | Symbols: SRFR1 | Tetratricopeptide repeat (TPR)-like superfamily protein | chr4:17608623-17615534 REVERSE LENGTH=1052	1052	118	10	11	10	13	14	10
AT5G60530.1	late embryogenesis abundant protein-related / LEA protein-related	>AT5G60530.1 | Symbols: | late embryogenesis abundant protein-related / LEA protein-related | chr5:24334197-24335685 REVERSE LENGTH=439	439	50.1	10	10	10	13	14	10
AT5G48760.2	Ribosomal protein L13 family protein	>AT5G48760.2 | Symbols: | Ribosomal protein L13 family protein | chr5:19771315-19772686 REVERSE LENGTH=206;>AT5G48760.1 | Symbols: | Ribosomal protein L13 family protein | chr5:19771315-19772686 REVERSE LENGTH=206	206	23.6	23	19	23	12	14	10
AT4G12600.1	Ribosomal protein L7Ae/L30e/S12e/Gadd45 family protein	>AT4G12600.1 | Symbols: | Ribosomal protein L7Ae/L30e/S12e/Gadd45 family protein | chr4:7453296-7454208 FORWARD LENGTH=128	128	14	34	34	53	6	14	10
AT2G34640.1	plastid transcriptionally active 12	>AT2G34640.1 | Symbols: PTAC12, HMR | plastid transcriptionally active 12 | chr2:14582061-14584345 REVERSE LENGTH=527	527	60.9	12	18	15	5	13	10
AT3G59970.3	methylenetetrahydrofolate reductase 1	>AT3G59970.3 | Symbols: MTHFR1 | methylenetetrahydrofolate reductase 1 | chr3:22151303-22154323 FORWARD LENGTH=592	592	66.2	19	21	19	13	12	10
AT5G28060.1	Ribosomal protein S24e family protein	>AT5G28060.1 | Symbols: | Ribosomal protein S24e family protein | chr5:10069791-10070792 REVERSE LENGTH=133	133	15.4	31	31	31	11	12	10
AT1G72150.1	PATELLIN 1	>AT1G72150.1 | Symbols: PATL1 | PATELLIN 1 | chr1:27148558-27150652 FORWARD LENGTH=573	573	64	10	14	14	7	12	10
AT3G09480.1	Histone superfamily protein	>AT3G09480.1 | Symbols: | Histone superfamily protein | chr3:2914890-2915270 REVERSE LENGTH=126	126	14	21	21	21	13	10	10
AT4G15900.1	pleiotropic regulatory locus 1	>AT4G15900.1 | Symbols: PRL1 | pleiotropic regulatory locus 1 | chr4:9023775-9027443 FORWARD LENGTH=486	486	54	23	23	20	10	10	10
AT3G17840.1	receptor-like kinase 902	>AT3G17840.1 | Symbols: RLK902 | receptor-like kinase 902 | chr3:6106092-6108430 FORWARD LENGTH=647	647	70.4	5	15	17	6	10	10
AT1G31330.1	photosystem I subunit F	>AT1G31330.1 | Symbols: PSAF | photosystem I subunit F | chr1:11215011-11215939 REVERSE LENGTH=221	221	24.2	30	30	21	12	9	10
AT5G27770.1	Ribosomal L22e protein family	>AT5G27770.1 | Symbols: | Ribosomal L22e protein family | chr5:9836166-9837113 FORWARD LENGTH=124	124	14	49	59	49	12	9	10
AT3G25140.1	Nucleotide-diphospho-sugar transferases superfamily protein	>AT3G25140.1 | Symbols: GAUT8, QUA1 | Nucleotide-diphospho-sugar transferases superfamily protein | chr3:9154748-9156642 FORWARD LENGTH=559	559	64.3	14	9	16	10	9	10
AT1G45201.1	triacylglycerol lipase-like 1	>AT1G45201.1 | Symbols: ATTLL1, TLL1 | triacylglycerol lipase-like 1 | chr1:17123889-17128462 FORWARD LENGTH=479	479	54.7	13	10	13	9	9	10
AT5G08380.1	alpha-galactosidase 1	>AT5G08380.1 | Symbols: AtAGAL1, AGAL1 | alpha-galactosidase 1 | chr5:2694851-2697616 REVERSE LENGTH=410	410	45.7	14	17	21	9	9	10
AT5G13510.1	Ribosomal protein L10 family protein	>AT5G13510.1 | Symbols: | Ribosomal protein L10 family protein | chr5:4341294-4341956 FORWARD LENGTH=220	220	24.7	33	32	43	9	9	10
AT2G45960.3	plasma membrane intrinsic protein 1B	>AT2G45960.3 | Symbols: PIP1B, TMP-A, ATHH2, PIP1;2 | plasma membrane intrinsic protein 1B | chr2:18910450-18911744 FORWARD LENGTH=301	301	32.4	18	21	29	8	9	10
AT3G63080.1	glutathione peroxidase 5	>AT3G63080.1 | Symbols: ATGPX5, MEE42, GPX5 | glutathione peroxidase 5 | chr3:23310161-23311200 FORWARD LENGTH=173	173	19.3	34	31	32	8	9	10
AT4G12830.1	alpha/beta-Hydrolases superfamily protein	>AT4G12830.1 | Symbols: | alpha/beta-Hydrolases superfamily protein | chr4:7531189-7533327 FORWARD LENGTH=393	393	43.7	4	25	22	2	9	10
AT1G64390.1	glycosyl hydrolase 9C2	>AT1G64390.1 | Symbols: AtGH9C2, GH9C2 | glycosyl hydrolase 9C2 | chr1:23911329-23914642 FORWARD LENGTH=620	620	68.5	14	10	15	13	8	10
AT3G11964.1	RNA binding;RNA binding	>AT3G11964.1 | Symbols: | RNA binding;RNA binding | chr3:3793957-3806626 REVERSE LENGTH=1896	1896	211.5	6	4	6	13	8	10
AT1G09750.1	Eukaryotic aspartyl protease family protein	>AT1G09750.1 | Symbols: | Eukaryotic aspartyl protease family protein | chr1:3157541-3158960 FORWARD LENGTH=449	449	47.6	11	10	11	7	8	10
AT1G78300.1	general regulatory factor 2	>AT1G78300.1 | Symbols: GRF2, 14-3-3OMEGA, GF14 OMEGA | general regulatory factor 2 | chr1:29461883-29463052 FORWARD LENGTH=259	259	29.1	38	32	41	7	8	10
AT2G40980.1	Protein kinase superfamily protein	>AT2G40980.1 | Symbols: | Protein kinase superfamily protein | chr2:17102090-17104443 FORWARD LENGTH=617	617	69.1	8	17	10	7	8	10
AT3G01390.2	vacuolar membrane ATPase 10	>AT3G01390.2 | Symbols: VMA10, AVMA10 | vacuolar membrane ATPase 10 | chr3:150265-150922 REVERSE LENGTH=110;>AT3G01390.1 | Symbols: VMA10, AVMA10 | vacuolar membrane ATPase 10 | chr3:150265-150922 REVERSE LENGTH=110	110	12.4	75	46	75	7	8	10
ATMG00070.1	NADH dehydrogenase subunit 9	>ATMG00070.1 | Symbols: NAD9 | NADH dehydrogenase subunit 9 | chrM:23663-24235 REVERSE LENGTH=190	190	22.7	22	22	22	6	8	10
AT1G03910.2	EXPRESSED IN: 24 plant structures; EXPRESSED DURING: 13 growth stages; CONTAINS InterPro DOMAIN/s: Cactin protein, cactus-binding domain, C-terminal (InterPro:IPR019134), Cactin, central region (InterPro:IPR018816); BEST Arabidopsis thaliana protein match is: unknown protein (TAIR:AT2G36815.2).	>AT1G03910.2 | Symbols: | EXPRESSED IN: 24 plant structures; EXPRESSED DURING: 13 growth stages; CONTAINS InterPro DOMAIN/s: Cactin protein, cactus-binding domain, C-terminal (InterPro:IPR019134), Cactin, central region (InterPro:IPR018816); BEST Arabidopsis thaliana protein match is: unknown protein (TAIR:AT2G36815.2). | chr1:996432-1000231 FORWARD LENGTH=716	716	83.4	5	11	9	5	8	10
AT4G31480.2	Coatomer, beta subunit	>AT4G31480.2 | Symbols: | Coatomer, beta subunit | chr4:15264145-15267384 FORWARD LENGTH=948;>AT4G31480.1 | Symbols: | Coatomer, beta subunit | chr4:15264145-15267384 FORWARD LENGTH=948	948	106.1	3	5	8	4	8	10
AT4G31490.1	Coatomer, beta subunit	>AT4G31490.1 | Symbols: | Coatomer, beta subunit | chr4:15269460-15272693 FORWARD LENGTH=948	948	106	3	5	8	4	8	10
AT5G01590.1	unknown protein; FUNCTIONS IN: molecular_function unknown; INVOLVED IN: biological_process unknown; LOCATED IN: chloroplast, chloroplast envelope; EXPRESSED IN: 22 plant structures; EXPRESSED DURING: 13 growth stages; Has 60 Blast hits to 59 proteins in 31 species: Archae - 0; Bacteria - 20; Metazoa - 1; Fungi - 2; Plants - 33; Viruses - 0; Other Eukaryotes - 4 (source: NCBI BLink).	>AT5G01590.1 | Symbols: | unknown protein; FUNCTIONS IN: molecular_function unknown; INVOLVED IN: biological_process unknown; LOCATED IN: chloroplast, chloroplast envelope; EXPRESSED IN: 22 plant structures; EXPRESSED DURING: 13 growth stages; Has 60 Blast hits to 59 proteins in 31 species: Archae - 0; Bacteria - 20; Metazoa - 1; Fungi - 2; Plants - 33; Viruses - 0; Other Eukaryotes - 4 (source: …	527	61.6	17	15	17	9	7	10
AT2G17720.1	2-oxoglutarate (2OG) and Fe(II)-dependent oxygenase superfamily protein	>AT2G17720.1 | Symbols: | 2-oxoglutarate (2OG) and Fe(II)-dependent oxygenase superfamily protein | chr2:7697513-7699174 FORWARD LENGTH=291	291	32.7	22	14	23	7	7	10
AT2G47650.1	UDP-xylose synthase 4	>AT2G47650.1 | Symbols: UXS4 | UDP-xylose synthase 4 | chr2:19538751-19541364 REVERSE LENGTH=443	443	49.9	12	9	20	7	7	10
AT1G80480.1	plastid transcriptionally active 17	>AT1G80480.1 | Symbols: PTAC17 | plastid transcriptionally active 17 | chr1:30258272-30260570 REVERSE LENGTH=444	444	49.5	9	9	14	6	7	10
AT4G35830.1	aconitase 1	>AT4G35830.1 | Symbols: ACO1 | aconitase 1 | chr4:16973007-16977949 REVERSE LENGTH=898	898	98.1	4	7	8	5	7	10
AT1G03600.1	photosystem II family protein	>AT1G03600.1 | Symbols: PSB27 | photosystem II family protein | chr1:898916-899440 FORWARD LENGTH=174	174	18.8	28	33	33	4	7	10
AT1G79040.1	photosystem II subunit R	>AT1G79040.1 | Symbols: PSBR | photosystem II subunit R | chr1:29736085-29736781 FORWARD LENGTH=140	140	14.6	11	32	32	3	7	10
AT3G61050.1	Calcium-dependent lipid-binding (CaLB domain) family protein	>AT3G61050.1 | Symbols: NTMC2TYPE4, NTMC2T4 | Calcium-dependent lipid-binding (CaLB domain) family protein | chr3:22597485-22600932 FORWARD LENGTH=510;>AT3G61050.2 | Symbols: NTMC2TYPE4, NTMC2T4 | Calcium-dependent lipid-binding (CaLB domain) family protein | chr3:22597485-22600932 FORWARD LENGTH=510	510	55.1	5	12	24	2	7	10
AT4G16155.1	dihydrolipoyl dehydrogenases	>AT4G16155.1 | Symbols: | dihydrolipoyl dehydrogenases | chr4:9153570-9157322 REVERSE LENGTH=630	630	67	15	12	12	8	6	10
AT1G54060.1	6B-interacting protein 1-like 1	>AT1G54060.1 | Symbols: ASIL1 | 6B-interacting protein 1-like 1 | chr1:20180972-20182123 FORWARD LENGTH=383	383	41.7	16	16	16	7	6	10
AT2G43950.1	chloroplast outer envelope protein 37	>AT2G43950.1 | Symbols: OEP37, ATOEP37 | chloroplast outer envelope protein 37 | chr2:18200553-18202644 REVERSE LENGTH=343	343	38.8	14	18	30	6	6	10
AT3G62830.1	NAD(P)-binding Rossmann-fold superfamily protein	>AT3G62830.1 | Symbols: UXS2, ATUXS2, AUD1 | NAD(P)-binding Rossmann-fold superfamily protein | chr3:23232539-23235353 FORWARD LENGTH=445;>AT3G62830.2 | Symbols: UXS2, ATUXS2 | NAD(P)-binding Rossmann-fold superfamily protein | chr3:23232539-23235353 FORWARD LENGTH=445	445	49.9	9	7	21	6	6	10
AT3G09090.1	defective in exine formation protein (DEX1)	>AT3G09090.1 | Symbols: DEX1 | defective in exine formation protein (DEX1) | chr3:2782912-2787552 REVERSE LENGTH=896	896	99.6	4	7	11	5	6	10
AT4G15000.1	Ribosomal L27e protein family	>AT4G15000.1 | Symbols: | Ribosomal L27e protein family | chr4:8571896-8572303 FORWARD LENGTH=135	135	15.6	14	14	20	5	5	10
AT3G07160.1	glucan synthase-like 10	>AT3G07160.1 | Symbols: ATGSL10, gsl10, CALS9 | glucan synthase-like 10 | chr3:2265142-2279383 REVERSE LENGTH=1890	1890	216.9	3	3	6	4	5	10
AT4G39690.1	FUNCTIONS IN: molecular_function unknown; INVOLVED IN: biological_process unknown; LOCATED IN: mitochondrion; EXPRESSED IN: 26 plant structures; EXPRESSED DURING: 14 growth stages; CONTAINS InterPro DOMAIN/s: Mitochondrial inner membrane protein Mitofilin (InterPro:IPR019133); Has 30201 Blast hits to 17322 proteins in 780 species: Archae - 12; Bacteria - 1396; Metazoa - 17338; Fungi - 3422; Plant…	>AT4G39690.1 | Symbols: | FUNCTIONS IN: molecular_function unknown; INVOLVED IN: biological_process unknown; LOCATED IN: mitochondrion; EXPRESSED IN: 26 plant structures; EXPRESSED DURING: 14 growth stages; CONTAINS InterPro DOMAIN/s: Mitochondrial inner membrane protein Mitofilin (InterPro:IPR019133); Has 30201 Blast hits to 17322 proteins in 780 species: Archae - 12; Bacteria - 1396; Metazoa - …	650	70.5	3	5	9	2	5	10
AT5G03520.1	RAB GTPase homolog 8C	>AT5G03520.1 | Symbols: ATRAB8C, ATRABE1D, ATRAB-E1D, RAB-E1D, RAB8C | RAB GTPase homolog 8C | chr5:883679-885158 FORWARD LENGTH=216	216	24	10	22	13	2	5	10
AT1G48350.1	Ribosomal L18p/L5e family protein	>AT1G48350.1 | Symbols: | Ribosomal L18p/L5e family protein | chr1:17867269-17868215 FORWARD LENGTH=170	170	18.7	29	28	32	7	4	10
AT3G44100.1	MD-2-related lipid recognition domain-containing protein	>AT3G44100.1 | Symbols: | MD-2-related lipid recognition domain-containing protein | chr3:15866162-15867273 REVERSE LENGTH=152	152	16.1	26	26	30	4	4	10
AT1G32990.1	plastid ribosomal protein l11	>AT1G32990.1 | Symbols: PRPL11 | plastid ribosomal protein l11 | chr1:11955827-11957139 FORWARD LENGTH=222	222	23.1	25	28	38	3	4	10
AT5G52840.1	NADH-ubiquinone oxidoreductase-related	>AT5G52840.1 | Symbols: | NADH-ubiquinone oxidoreductase-related | chr5:21413718-21414794 FORWARD LENGTH=169	169	19.2	19	37	50	3	4	10
AT1G15980.1	NDH-dependent cyclic electron flow 1	>AT1G15980.1 | Symbols: NDF1, NDH48 | NDH-dependent cyclic electron flow 1 | chr1:5489314-5491199 FORWARD LENGTH=461	461	51	4	4	11	2	3	10
AT1G09140.1	SERINE-ARGININE PROTEIN 30	>AT1G09140.1 | Symbols: ATSRP30, SR30, At-SR30 | SERINE-ARGININE PROTEIN 30 | chr1:2942887-2945818 REVERSE LENGTH=268	268	30.4	8	4	8	4	2	10
AT4G28470.1	26S proteasome regulatory subunit S2 1B	>AT4G28470.1 | Symbols: RPN1B, ATRPN1B | 26S proteasome regulatory subunit S2 1B | chr4:14067082-14072357 REVERSE LENGTH=891	891	97.9	2	3	8	2	2	10
AT5G08530.1	51 kDa subunit of complex I	>AT5G08530.1 | Symbols: CI51 | 51 kDa subunit of complex I | chr5:2759848-2761726 REVERSE LENGTH=486	486	53.4	2	2	13	1	1	10
AT2G34970.1	Trimeric LpxA-like enzyme	>AT2G34970.1 | Symbols: | Trimeric LpxA-like enzyme | chr2:14746340-14748532 FORWARD LENGTH=730	730	81.8	23	30	13	28	31	9
AT1G71350.1	eukaryotic translation initiation factor SUI1 family protein	>AT1G71350.1 | Symbols: | eukaryotic translation initiation factor SUI1 family protein | chr1:26888525-26891209 REVERSE LENGTH=597	597	65.6	21	25	12	24	29	9
AT1G66260.1	RNA-binding (RRM/RBD/RNP motifs) family protein	>AT1G66260.1 | Symbols: | RNA-binding (RRM/RBD/RNP motifs) family protein | chr1:24695895-24697883 REVERSE LENGTH=295;>AT1G66260.2 | Symbols: | RNA-binding (RRM/RBD/RNP motifs) family protein | chr1:24695895-24697883 REVERSE LENGTH=295	295	31.3	38	39	28	27	28	9
AT3G62120.2	Class II aaRS and biotin synthetases superfamily protein	>AT3G62120.2 | Symbols: | Class II aaRS and biotin synthetases superfamily protein | chr3:23001227-23003849 REVERSE LENGTH=530;>AT3G62120.1 | Symbols: | Class II aaRS and biotin synthetases superfamily protein | chr3:23001227-23003849 REVERSE LENGTH=530	530	60.7	23	35	13	19	28	9
AT1G27090.1	glycine-rich protein	>AT1G27090.1 | Symbols: | glycine-rich protein | chr1:9404041-9406098 REVERSE LENGTH=420	420	46	24	22	18	19	23	9
AT5G21105.1	Plant L-ascorbate oxidase	>AT5G21105.1 | Symbols: | Plant L-ascorbate oxidase | chr5:7172727-7177409 FORWARD LENGTH=588	588	65.8	20	18	9	19	23	9
AT1G33600.1	Leucine-rich repeat (LRR) family protein	>AT1G33600.1 | Symbols: | Leucine-rich repeat (LRR) family protein | chr1:12180776-12182212 FORWARD LENGTH=478	478	52.4	20	19	13	15	22	9
AT2G45220.1	Plant invertase/pectin methylesterase inhibitor superfamily	>AT2G45220.1 | Symbols: | Plant invertase/pectin methylesterase inhibitor superfamily | chr2:18644281-18646394 REVERSE LENGTH=511	511	55.9	21	25	14	12	22	9
AT5G23750.1	Remorin family protein	>AT5G23750.1 | Symbols: | Remorin family protein | chr5:8010004-8011453 REVERSE LENGTH=202	202	22.4	30	33	30	19	21	9
AT5G49830.2	exocyst complex component 84B	>AT5G49830.2 | Symbols: EXO84B | exocyst complex component 84B | chr5:20250803-20254766 REVERSE LENGTH=814	814	89.7	12	15	10	11	21	9
AT1G19990.1	unknown protein; FUNCTIONS IN: molecular_function unknown; INVOLVED IN: biological_process unknown; LOCATED IN: cellular_component unknown; EXPRESSED IN: cultured cell; BEST Arabidopsis thaliana protein match is: unknown protein (TAIR:AT5G11600.1); Has 11256 Blast hits to 7192 proteins in 541 species: Archae - 6; Bacteria - 629; Metazoa - 4714; Fungi - 936; Plants - 545; Viruses - 34; Other Eukar…	>AT1G19990.1 | Symbols: | unknown protein; FUNCTIONS IN: molecular_function unknown; INVOLVED IN: biological_process unknown; LOCATED IN: cellular_component unknown; EXPRESSED IN: cultured cell; BEST Arabidopsis thaliana protein match is: unknown protein (TAIR:AT5G11600.1); Has 11256 Blast hits to 7192 proteins in 541 species: Archae - 6; Bacteria - 629; Metazoa - 4714; Fungi - 936; Plants - 545;…	251	28.2	16	21	16	19	20	9
AT3G07050.1	GTP-binding family protein	>AT3G07050.1 | Symbols: | GTP-binding family protein | chr3:2229602-2232279 REVERSE LENGTH=582	582	65.7	24	25	20	24	19	9
AT4G31210.1	DNA topoisomerase, type IA, core	>AT4G31210.1 | Symbols: | DNA topoisomerase, type IA, core | chr4:15165280-15172534 FORWARD LENGTH=1284	1284	141.5	13	13	7	15	16	9
AT2G28950.1	expansin A6	>AT2G28950.1 | Symbols: ATEXPA6, ATEXP6, ATHEXP ALPHA 1.8, EXPA6 | expansin A6 | chr2:12431840-12433482 REVERSE LENGTH=257	257	27.8	12	12	12	14	16	9
AT2G27030.3	calmodulin 5	>AT2G27030.3 | Symbols: CAM5 | calmodulin 5 | chr2:11532069-11534176 FORWARD LENGTH=181	181	20.6	40	40	30	12	16	9
AT3G04260.1	plastid transcriptionally active 3	>AT3G04260.1 | Symbols: PTAC3 | plastid transcriptionally active 3 | chr3:1123231-1127515 REVERSE LENGTH=910	910	102.9	12	19	12	8	16	9
AT3G22310.1	putative mitochondrial RNA helicase 1	>AT3G22310.1 | Symbols: PMH1, ATRH9 | putative mitochondrial RNA helicase 1 | chr3:7887382-7889806 FORWARD LENGTH=610	610	63.6	15	21	10	12	15	9
AT1G50030.1	target of rapamycin	>AT1G50030.1 | Symbols: TOR | target of rapamycin | chr1:18522626-18539619 REVERSE LENGTH=2481	2481	279	2	4	3	11	15	9
AT3G13180.1	NOL1/NOP2/sun family protein / antitermination NusB domain-containing protein	>AT3G13180.1 | Symbols: | NOL1/NOP2/sun family protein / antitermination NusB domain-containing protein | chr3:4236326-4239966 REVERSE LENGTH=523	523	58.3	18	19	16	11	15	9
AT5G26710.1	Glutamyl/glutaminyl-tRNA synthetase, class Ic	>AT5G26710.1 | Symbols: | Glutamyl/glutaminyl-tRNA synthetase, class Ic | chr5:9305673-9308247 FORWARD LENGTH=719	719	81	11	16	10	10	14	9
AT1G10840.1	translation initiation factor 3 subunit H1	>AT1G10840.1 | Symbols: TIF3H1 | translation initiation factor 3 subunit H1 | chr1:3607885-3610299 REVERSE LENGTH=337	337	38.3	25	24	26	15	13	9
AT3G62600.1	DNAJ heat shock family protein	>AT3G62600.1 | Symbols: ATERDJ3B, ERDJ3B | DNAJ heat shock family protein | chr3:23151038-23153346 REVERSE LENGTH=346	346	39.2	35	28	17	15	13	9
AT1G41830.1	SKU5-similar 6	>AT1G41830.1 | Symbols: SKS6 | SKU5-similar 6 | chr1:15603892-15607802 REVERSE LENGTH=542	542	60.5	16	16	16	9	13	9
AT4G23460.1	Adaptin family protein	>AT4G23460.1 | Symbols: | Adaptin family protein | chr4:12243899-12248898 REVERSE LENGTH=893	893	99	12	9	9	13	12	9
AT4G36690.1	U2 snRNP auxilliary factor, large subunit, splicing factor	>AT4G36690.1 | Symbols: ATU2AF65A | U2 snRNP auxilliary factor, large subunit, splicing factor | chr4:17294139-17297609 REVERSE LENGTH=573	573	63.5	15	25	16	10	12	9
AT2G31410.1	unknown protein; Has 1719 Blast hits to 1091 proteins in 184 species: Archae - 5; Bacteria - 24; Metazoa - 559; Fungi - 169; Plants - 192; Viruses - 1; Other Eukaryotes - 769 (source: NCBI BLink).	>AT2G31410.1 | Symbols: | unknown protein; Has 1719 Blast hits to 1091 proteins in 184 species: Archae - 5; Bacteria - 24; Metazoa - 559; Fungi - 169; Plants - 192; Viruses - 1; Other Eukaryotes - 769 (source: NCBI BLink). | chr2:13392220-13392819 REVERSE LENGTH=199	199	22.7	29	29	29	7	12	9
AT3G08680.2	Leucine-rich repeat protein kinase family protein	>AT3G08680.2 | Symbols: | Leucine-rich repeat protein kinase family protein | chr3:2638591-2640590 FORWARD LENGTH=640;>AT3G08680.1 | Symbols: | Leucine-rich repeat protein kinase family protein | chr3:2638591-2640590 FORWARD LENGTH=640	640	69.4	9	13	14	6	12	9
AT5G52650.1	RNA binding Plectin/S10 domain-containing protein	>AT5G52650.1 | Symbols: | RNA binding Plectin/S10 domain-containing protein | chr5:21355781-21357003 REVERSE LENGTH=179	179	19.5	34	36	29	6	12	9
ATCG00790.1	ribosomal protein L16	>ATCG00790.1 | Symbols: RPL16 | ribosomal protein L16 | chrC:81189-82652 REVERSE LENGTH=135	135	15.3	39	39	28	14	11	9
AT3G23820.1	UDP-D-glucuronate 4-epimerase 6	>AT3G23820.1 | Symbols: GAE6 | UDP-D-glucuronate 4-epimerase 6 | chr3:8603645-8605027 FORWARD LENGTH=460	460	50.5	20	20	19	13	11	9
AT4G32840.1	phosphofructokinase 6	>AT4G32840.1 | Symbols: PFK6 | phosphofructokinase 6 | chr4:15845010-15848305 REVERSE LENGTH=462	462	50.8	15	12	13	11	11	9
AT5G47500.1	Pectin lyase-like superfamily protein	>AT5G47500.1 | Symbols: | Pectin lyase-like superfamily protein | chr5:19271262-19272845 REVERSE LENGTH=362	362	40	27	22	17	15	10	9
AT1G27400.1	Ribosomal protein L22p/L17e family protein	>AT1G27400.1 | Symbols: | Ribosomal protein L22p/L17e family protein | chr1:9515230-9516725 FORWARD LENGTH=176	176	19.9	21	21	21	10	10	9
AT1G73620.1	Pathogenesis-related thaumatin superfamily protein	>AT1G73620.1 | Symbols: | Pathogenesis-related thaumatin superfamily protein | chr1:27681432-27682954 FORWARD LENGTH=264	264	28.2	41	32	44	8	10	9
AT4G33510.1	3-deoxy-d-arabino-heptulosonate 7-phosphate synthase	>AT4G33510.1 | Symbols: DHS2 | 3-deoxy-d-arabino-heptulosonate 7-phosphate synthase | chr4:16116496-16118549 FORWARD LENGTH=507	507	56.1	6	12	11	6	10	9
AT4G28750.1	Photosystem I reaction centre subunit IV / PsaE protein	>AT4G28750.1 | Symbols: PSAE-1 | Photosystem I reaction centre subunit IV / PsaE protein | chr4:14202951-14203888 REVERSE LENGTH=143	143	15	41	50	50	5	10	9
AT5G60670.1	Ribosomal protein L11 family protein	>AT5G60670.1 | Symbols: | Ribosomal protein L11 family protein | chr5:24381066-24381566 REVERSE LENGTH=166	166	17.8	34	34	34	8	9	9
AT3G53420.1	plasma membrane intrinsic protein 2A	>AT3G53420.1 | Symbols: PIP2A, PIP2, PIP2;1 | plasma membrane intrinsic protein 2A | chr3:19803906-19805454 REVERSE LENGTH=287;>AT3G53420.2 | Symbols: PIP2A, PIP2, PIP2;1 | plasma membrane intrinsic protein 2A | chr3:19803906-19805454 REVERSE LENGTH=287	287	30.5	17	30	30	7	9	9
AT2G33040.1	gamma subunit of Mt ATP synthase	>AT2G33040.1 | Symbols: ATP3 | gamma subunit of Mt ATP synthase | chr2:14018978-14021047 REVERSE LENGTH=325	325	35.4	16	25	23	6	9	9
AT3G47520.1	malate dehydrogenase	>AT3G47520.1 | Symbols: MDH | malate dehydrogenase | chr3:17513657-17514868 FORWARD LENGTH=403	403	42.4	21	21	25	6	9	9
AT1G09590.1	Translation protein SH3-like family protein	>AT1G09590.1 | Symbols: | Translation protein SH3-like family protein | chr1:3106549-3107606 FORWARD LENGTH=164;>AT1G09690.1 | Symbols: | Translation protein SH3-like family protein | chr1:3136407-3137430 REVERSE LENGTH=164	164	18.6	15	22	42	5	9	9
AT3G55430.1	O-Glycosyl hydrolases family 17 protein	>AT3G55430.1 | Symbols: | O-Glycosyl hydrolases family 17 protein | chr3:20549806-20552004 REVERSE LENGTH=449	449	48.4	16	18	19	5	9	9
AT5G18380.1	Ribosomal protein S5 domain 2-like superfamily protein	>AT5G18380.1 | Symbols: | Ribosomal protein S5 domain 2-like superfamily protein | chr5:6090253-6090693 REVERSE LENGTH=146	146	16.6	31	29	36	11	8	9
AT4G23670.1	Polyketide cyclase/dehydrase and lipid transport superfamily protein	>AT4G23670.1 | Symbols: | Polyketide cyclase/dehydrase and lipid transport superfamily protein | chr4:12332846-12333656 REVERSE LENGTH=151	151	17.5	34	34	35	8	8	9
AT4G39090.1	Papain family cysteine protease	>AT4G39090.1 | Symbols: RD19, RD19A | Papain family cysteine protease | chr4:18215826-18217326 REVERSE LENGTH=368	368	40.4	17	31	30	8	8	9
AT1G55670.1	photosystem I subunit G	>AT1G55670.1 | Symbols: PSAG | photosystem I subunit G | chr1:20802874-20803356 REVERSE LENGTH=160	160	17.1	22	22	22	7	8	9
AT3G25690.2	Hydroxyproline-rich glycoprotein family protein	>AT3G25690.2 | Symbols: CHUP1 | Hydroxyproline-rich glycoprotein family protein | chr3:9354061-9357757 FORWARD LENGTH=1004;>AT3G25690.1 | Symbols: CHUP1 | Hydroxyproline-rich glycoprotein family protein | chr3:9354061-9357757 FORWARD LENGTH=1004	1004	111.8	5	7	8	6	8	9
AT1G13690.1	ATPase E1	>AT1G13690.1 | Symbols: ATE1 | ATPase E1 | chr1:4693380-4694179 FORWARD LENGTH=177	177	19.8	39	40	57	5	8	9
AT5G09510.1	Ribosomal protein S19 family protein	>AT5G09510.1 | Symbols: | Ribosomal protein S19 family protein | chr5:2955698-2956554 REVERSE LENGTH=152	152	17.1	54	28	54	10	7	9
AT5G14320.1	Ribosomal protein S13/S18 family	>AT5G14320.1 | Symbols: | Ribosomal protein S13/S18 family | chr5:4617839-4618772 REVERSE LENGTH=169	169	19.1	30	31	36	10	7	9
AT2G40610.1	expansin A8	>AT2G40610.1 | Symbols: ATEXPA8, EXP8, ATEXP8, ATHEXP ALPHA 1.11, EXPA8 | expansin A8 | chr2:16949121-16950472 REVERSE LENGTH=253	253	27.2	17	16	17	9	7	9
AT2G30870.1	glutathione S-transferase PHI 10	>AT2G30870.1 | Symbols: ATGSTF10, ERD13, ATGSTF4, GSTF10 | glutathione S-transferase PHI 10 | chr2:13141490-13142392 FORWARD LENGTH=215	215	24.2	20	13	24	8	7	9
AT4G30010.1	unknown protein; FUNCTIONS IN: molecular_function unknown; INVOLVED IN: biological_process unknown; LOCATED IN: mitochondrion, plastid; EXPRESSED IN: 26 plant structures; EXPRESSED DURING: 15 growth stages; Has 39 Blast hits to 39 proteins in 18 species: Archae - 0; Bacteria - 0; Metazoa - 0; Fungi - 0; Plants - 39; Viruses - 0; Other Eukaryotes - 0 (source: NCBI BLink).	>AT4G30010.1 | Symbols: | unknown protein; FUNCTIONS IN: molecular_function unknown; INVOLVED IN: biological_process unknown; LOCATED IN: mitochondrion, plastid; EXPRESSED IN: 26 plant structures; EXPRESSED DURING: 15 growth stages; Has 39 Blast hits to 39 proteins in 18 species: Archae - 0; Bacteria - 0; Metazoa - 0; Fungi - 0; Plants - 39; Viruses - 0; Other Eukaryotes - 0 (source: NCBI BLink).…	90	10.4	30	30	30	8	7	9
AT5G55670.1	RNA-binding (RRM/RBD/RNP motifs) family protein	>AT5G55670.1 | Symbols: | RNA-binding (RRM/RBD/RNP motifs) family protein | chr5:22544669-22546801 REVERSE LENGTH=710	710	76.4	11	14	12	8	7	9
AT1G75350.1	Ribosomal protein L31	>AT1G75350.1 | Symbols: emb2184 | Ribosomal protein L31 | chr1:28272163-28272687 FORWARD LENGTH=144	144	16	40	38	57	6	7	9
AT1G54780.1	thylakoid lumen 18.3 kDa protein	>AT1G54780.1 | Symbols: TLP18.3 | thylakoid lumen 18.3 kDa protein | chr1:20439533-20440953 FORWARD LENGTH=285	285	31.1	14	16	20	4	7	9
AT5G03940.1	chloroplast signal recognition particle 54 kDa subunit	>AT5G03940.1 | Symbols: FFC, 54CP, CPSRP54, SRP54CP | chloroplast signal recognition particle 54 kDa subunit | chr5:1060265-1063257 REVERSE LENGTH=564	564	61.2	4	11	17	3	7	9
AT5G28840.1	GDP-D-mannose 3',5'-epimerase	>AT5G28840.1 | Symbols: GME | GDP-D-mannose 3',5'-epimerase | chr5:10862472-10864024 REVERSE LENGTH=377;>AT5G28840.2 | Symbols: GME | GDP-D-mannose 3',5'-epimerase | chr5:10862472-10864024 REVERSE LENGTH=377	377	42.7	19	18	23	8	6	9
AT5G11670.1	NADP-malic enzyme 2	>AT5G11670.1 | Symbols: ATNADP-ME2, NADP-ME2 | NADP-malic enzyme 2 | chr5:3754456-3758040 FORWARD LENGTH=588	588	64.4	13	14	13	7	6	9
AT5G20720.1	chaperonin 20	>AT5G20720.1 | Symbols: CPN20, CPN10, CHCPN10, ATCPN21, CPN21 | chaperonin 20 | chr5:7015015-7016354 FORWARD LENGTH=253;>AT5G20720.3 | Symbols: CPN20 | chaperonin 20 | chr5:7015015-7016354 FORWARD LENGTH=253;>AT5G20720.2 | Symbols: CPN20, CPN10, CHCPN10, ATCPN21, CPN21 | chaperonin 20 | chr5:7015015-7016354 FORWARD LENGTH=253	253	26.8	28	30	38	6	6	9
AT5G35360.3	acetyl Co-enzyme a carboxylase biotin carboxylase subunit	>AT5G35360.3 | Symbols: CAC2 | acetyl Co-enzyme a carboxylase biotin carboxylase subunit | chr5:13584300-13588163 FORWARD LENGTH=555	555	60.7	14	16	25	6	6	9
AT2G30860.1	glutathione S-transferase PHI 9	>AT2G30860.1 | Symbols: ATGSTF9, GLUTTR, ATGSTF7, GSTF9 | glutathione S-transferase PHI 9 | chr2:13139132-13140057 FORWARD LENGTH=215	215	24.1	14	9	41	5	6	9
AT1G33990.1	methyl esterase 14	>AT1G33990.1 | Symbols: ATMES14, MES14 | methyl esterase 14 | chr1:12355909-12357894 FORWARD LENGTH=348	348	38.8	8	9	13	4	6	9
AT3G51140.1	Protein of unknown function (DUF3353)	>AT3G51140.1 | Symbols: | Protein of unknown function (DUF3353) | chr3:18998182-18999437 FORWARD LENGTH=278	278	31.5	7	6	17	4	6	9
AT1G70730.3	Phosphoglucomutase/phosphomannomutase family protein	>AT1G70730.3 | Symbols: PGM2 | Phosphoglucomutase/phosphomannomutase family protein | chr1:26669020-26673166 REVERSE LENGTH=662	662	72.5	5	12	13	3	6	9
AT1G74970.1	ribosomal protein S9	>AT1G74970.1 | Symbols: RPS9, TWN3 | ribosomal protein S9 | chr1:28157761-28159202 REVERSE LENGTH=208	208	22.6	14	10	25	3	6	9
AT3G56940.1	dicarboxylate diiron protein, putative (Crd1)	>AT3G56940.1 | Symbols: CRD1, CHL27, ACSF | dicarboxylate diiron protein, putative (Crd1) | chr3:21076594-21078269 FORWARD LENGTH=409	409	47.6	10	14	16	3	6	9
AT5G42100.1	beta-1,3-glucanase_putative	>AT5G42100.1 | Symbols: ATBG_PPAP, ATBG_PAP, BG_PPAP | beta-1,3-glucanase_putative | chr5:16829460-16831168 REVERSE LENGTH=425	425	45.3	7	16	15	2	6	9
AT4G31990.3	aspartate aminotransferase 5	>AT4G31990.3 | Symbols: ASP5, AAT3, ATAAT1 | aspartate aminotransferase 5 | chr4:15470876-15473521 REVERSE LENGTH=462	462	50.9	3	12	21	1	6	9
AT3G01290.1	SPFH/Band 7/PHB domain-containing membrane-associated protein family	>AT3G01290.1 | Symbols: | SPFH/Band 7/PHB domain-containing membrane-associated protein family | chr3:88252-89356 REVERSE LENGTH=285	285	31.3	23	20	29	9	5	9
AT1G22690.2	Gibberellin-regulated family protein	>AT1G22690.2 | Symbols: | Gibberellin-regulated family protein | chr1:8027328-8027961 FORWARD LENGTH=119;>AT1G22690.3 | Symbols: | Gibberellin-regulated family protein | chr1:8027328-8027961 FORWARD LENGTH=119;>AT1G22690.1 | Symbols: | Gibberellin-regulated family protein | chr1:8027328-8027961 FORWARD LENGTH=119	119	12.9	18	18	18	7	5	9
AT2G21170.1	triosephosphate isomerase	>AT2G21170.1 | Symbols: TIM, PDTPI | triosephosphate isomerase | chr2:9071047-9073106 REVERSE LENGTH=315	315	33.3	7	17	23	5	5	9
AT3G09810.1	isocitrate dehydrogenase VI	>AT3G09810.1 | Symbols: IDH-VI | isocitrate dehydrogenase VI | chr3:3008753-3011070 FORWARD LENGTH=374	374	40.6	9	11	17	3	5	9
AT3G63160.1	FUNCTIONS IN: molecular_function unknown; INVOLVED IN: biological_process unknown; LOCATED IN: chloroplast outer membrane, thylakoid, chloroplast thylakoid membrane, chloroplast, chloroplast envelope; EXPRESSED IN: 21 plant structures; EXPRESSED DURING: 13 growth stages; BEST Arabidopsis thaliana protein match is: outer envelope membrane protein 7 (TAIR:AT3G52420.1); Has 26 Blast hits to 26 prote…	>AT3G63160.1 | Symbols: | FUNCTIONS IN: molecular_function unknown; INVOLVED IN: biological_process unknown; LOCATED IN: chloroplast outer membrane, thylakoid, chloroplast thylakoid membrane, chloroplast, chloroplast envelope; EXPRESSED IN: 21 plant structures; EXPRESSED DURING: 13 growth stages; BEST Arabidopsis thaliana protein match is: outer envelope membrane protein 7 (TAIR:AT3G52420.1); Has…	69	7.3	23	23	46	2	5	9
AT2G32730.1	26S proteasome regulatory complex, non-ATPase subcomplex, Rpn2/Psmd1 subunit	>AT2G32730.1 | Symbols: | 26S proteasome regulatory complex, non-ATPase subcomplex, Rpn2/Psmd1 subunit | chr2:13880189-13885464 FORWARD LENGTH=1004	1004	108.9	5	4	8	4	4	9
AT3G56460.1	GroES-like zinc-binding alcohol dehydrogenase family protein	>AT3G56460.1 | Symbols: | GroES-like zinc-binding alcohol dehydrogenase family protein | chr3:20933029-20934425 REVERSE LENGTH=348	348	37.2	12	15	23	3	4	9
AT3G63460.1	transducin family protein / WD-40 repeat family protein	>AT3G63460.1 | Symbols: | transducin family protein / WD-40 repeat family protein | chr3:23431009-23437241 REVERSE LENGTH=1104	1104	119.8	4	4	7	3	4	9
AT1G17840.1	white-brown complex homolog protein 11	>AT1G17840.1 | Symbols: WBC11, ABCG11, DSO, COF1, ATWBC11 | white-brown complex homolog protein 11 | chr1:6142870-6145894 FORWARD LENGTH=703	703	78.4	3	3	3	2	4	9
AT1G30580.1	GTP binding	>AT1G30580.1 | Symbols: | GTP binding | chr1:10831953-10835454 REVERSE LENGTH=394	394	44.4	10	13	25	2	4	9
AT4G26410.1	Uncharacterised conserved protein UCP022280	>AT4G26410.1 | Symbols: | Uncharacterised conserved protein UCP022280 | chr4:13346760-13348791 FORWARD LENGTH=263	263	29.2	27	16	29	7	3	9
AT4G35785.2	RNA-binding (RRM/RBD/RNP motifs) family protein	>AT4G35785.2 | Symbols: | RNA-binding (RRM/RBD/RNP motifs) family protein | chr4:16953211-16955127 REVERSE LENGTH=239	239	28.3	18	13	28	7	3	9
AT3G21140.1	Pyridoxamine 5'-phosphate oxidase family protein	>AT3G21140.1 | Symbols: | Pyridoxamine 5'-phosphate oxidase family protein | chr3:7409696-7412086 REVERSE LENGTH=387	387	42.8	11	13	26	4	3	9
AT5G19550.1	aspartate aminotransferase 2	>AT5G19550.1 | Symbols: ASP2, AAT2 | aspartate aminotransferase 2 | chr5:6598201-6601597 FORWARD LENGTH=405	405	44.2	8	7	17	4	3	9
AT1G79990.1	structural molecules	>AT1G79990.1 | Symbols: | structural molecules | chr1:30084522-30091949 FORWARD LENGTH=1135	1135	128.6	3	3	6	3	3	9
AT2G35860.1	FASCICLIN-like arabinogalactan protein 16 precursor	>AT2G35860.1 | Symbols: FLA16 | FASCICLIN-like arabinogalactan protein 16 precursor | chr2:15059859-15061810 FORWARD LENGTH=445	445	49.1	7	7	11	3	3	9
AT5G17310.2	UDP-glucose pyrophosphorylase 2	>AT5G17310.2 | Symbols: UGP2 | UDP-glucose pyrophosphorylase 2 | chr5:5696955-5700845 REVERSE LENGTH=470	470	51.9	7	5	16	4	2	9
AT4G27520.1	early nodulin-like protein 2	>AT4G27520.1 | Symbols: ENODL2, AtENODL2 | early nodulin-like protein 2 | chr4:13750668-13751819 REVERSE LENGTH=349	349	35	6	6	23	3	2	9
AT1G79280.2	nuclear pore anchor	>AT1G79280.2 | Symbols: NUA | nuclear pore anchor | chr1:29819176-29832809 REVERSE LENGTH=2115	2115	239.2	1	1	6	1	2	9
AT3G52370.1	FASCICLIN-like arabinogalactan protein 15 precursor	>AT3G52370.1 | Symbols: FLA15 | FASCICLIN-like arabinogalactan protein 15 precursor | chr3:19417549-19419549 FORWARD LENGTH=436	436	48	5	5	13	1	2	9
AT5G40340.1	Tudor/PWWP/MBT superfamily protein	>AT5G40340.1 | Symbols: | Tudor/PWWP/MBT superfamily protein | chr5:16131654-16134680 REVERSE LENGTH=1008	1008	114.2	24	25	7	76	79	8
AT3G23890.1	topoisomerase II	>AT3G23890.1 | Symbols: TOPII, ATTOPII | topoisomerase II | chr3:8624931-8631106 FORWARD LENGTH=1473	1473	164	21	21	5	53	49	8
AT1G71820.1	SEC6	>AT1G71820.1 | Symbols: SEC6 | SEC6 | chr1:27010022-27016745 FORWARD LENGTH=752	752	85.6	15	17	10	12	23	8
AT3G51800.1	metallopeptidase M24 family protein	>AT3G51800.1 | Symbols: ATG2, EBP1, ATEBP1 | metallopeptidase M24 family protein | chr3:19211261-19213568 REVERSE LENGTH=392	392	43	36	40	20	17	22	8
AT5G24070.1	Peroxidase superfamily protein	>AT5G24070.1 | Symbols: | Peroxidase superfamily protein | chr5:8134301-8135991 REVERSE LENGTH=340	340	37.3	37	45	29	17	22	8
AT4G01700.1	Chitinase family protein	>AT4G01700.1 | Symbols: | Chitinase family protein | chr4:732413-733487 REVERSE LENGTH=280	280	31.4	38	51	32	9	21	8
AT1G80750.1	Ribosomal protein L30/L7 family protein	>AT1G80750.1 | Symbols: | Ribosomal protein L30/L7 family protein | chr1:30349052-30350434 FORWARD LENGTH=247	247	28.3	46	63	34	17	20	8
AT5G67380.1	casein kinase alpha 1	>AT5G67380.1 | Symbols: CKA1, ATCKA1 | casein kinase alpha 1 | chr5:26881156-26883383 REVERSE LENGTH=409	409	47.6	31	29	23	19	19	8
AT3G04760.1	Pentatricopeptide repeat (PPR-like) superfamily protein	>AT3G04760.1 | Symbols: | Pentatricopeptide repeat (PPR-like) superfamily protein | chr3:1303884-1305692 REVERSE LENGTH=602	602	67.7	19	23	13	13	18	8
AT5G41050.1	Pollen Ole e 1 allergen and extensin family protein	>AT5G41050.1 | Symbols: | Pollen Ole e 1 allergen and extensin family protein | chr5:16433478-16434076 REVERSE LENGTH=172	172	19	35	41	31	10	17	8
AT3G09210.1	plastid transcriptionally active 13	>AT3G09210.1 | Symbols: PTAC13 | plastid transcriptionally active 13 | chr3:2825422-2826850 REVERSE LENGTH=333	333	37.5	39	35	22	20	16	8
AT5G08370.1	alpha-galactosidase 2	>AT5G08370.1 | Symbols: AtAGAL2, AGAL2 | alpha-galactosidase 2 | chr5:2691116-2693441 REVERSE LENGTH=396	396	44	22	27	10	17	16	8
AT5G20920.3	eukaryotic translation initiation factor 2 beta subunit	>AT5G20920.3 | Symbols: EIF2 BETA | eukaryotic translation initiation factor 2 beta subunit | chr5:7094994-7096661 REVERSE LENGTH=268;>AT5G20920.1 | Symbols: EIF2 BETA, EMB1401 | eukaryotic translation initiation factor 2 beta subunit | chr5:7094994-7096661 REVERSE LENGTH=268	268	30.6	30	37	20	10	15	8
AT4G02230.1	Ribosomal protein L19e family protein	>AT4G02230.1 | Symbols: | Ribosomal protein L19e family protein | chr4:979391-980640 REVERSE LENGTH=208	208	24.2	14	14	14	8	15	8
AT2G40360.1	Transducin/WD40 repeat-like superfamily protein	>AT2G40360.1 | Symbols: | Transducin/WD40 repeat-like superfamily protein | chr2:16853123-16856635 REVERSE LENGTH=753	753	85.3	21	12	12	20	14	8
AT5G27740.1	ATPase family associated with various cellular activities (AAA)	>AT5G27740.1 | Symbols: EMB161, EMB2775, EMB251, RFC3 | ATPase family associated with various cellular activities (AAA) | chr5:9823831-9826869 FORWARD LENGTH=354	354	40.6	20	20	22	13	14	8
AT2G22100.1	RNA-binding (RRM/RBD/RNP motifs) family protein	>AT2G22100.1 | Symbols: | RNA-binding (RRM/RBD/RNP motifs) family protein | chr2:9392397-9393545 REVERSE LENGTH=382	382	42.9	16	16	16	12	14	8
AT4G09730.1	RH39	>AT4G09730.1 | Symbols: RH39 | RH39 | chr4:6136333-6139510 FORWARD LENGTH=621	621	68.9	18	21	11	12	13	8
AT4G20440.1	small nuclear ribonucleoprotein associated protein B	>AT4G20440.1 | Symbols: smB | small nuclear ribonucleoprotein associated protein B | chr4:11022843-11023616 REVERSE LENGTH=257;>AT4G20440.2 | Symbols: smB | small nuclear ribonucleoprotein associated protein B | chr4:11022843-11023616 REVERSE LENGTH=257;>AT4G20440.3 | Symbols: smB | small nuclear ribonucleoprotein associated protein B | chr4:11022843-11023616 REVERSE LENGTH=257;>AT4G20440.4 | Sym…	257	27.1	21	23	14	11	13	8
AT2G26280.1	CTC-interacting domain 7	>AT2G26280.1 | Symbols: CID7 | CTC-interacting domain 7 | chr2:11188143-11190579 REVERSE LENGTH=567	567	62.1	13	14	12	10	13	8
AT5G13680.1	IKI3 family protein	>AT5G13680.1 | Symbols: ELO2, ABO1 | IKI3 family protein | chr5:4410522-4415471 REVERSE LENGTH=1319	1319	146.5	4	9	5	8	13	8
AT3G13580.3	Ribosomal protein L30/L7 family protein	>AT3G13580.3 | Symbols: | Ribosomal protein L30/L7 family protein | chr3:4433809-4435109 FORWARD LENGTH=244;>AT3G13580.1 | Symbols: | Ribosomal protein L30/L7 family protein | chr3:4433809-4435109 FORWARD LENGTH=244;>AT3G13580.2 | Symbols: | Ribosomal protein L30/L7 family protein | chr3:4433809-4435109 FORWARD LENGTH=244	244	28.4	29	31	28	7	12	8
AT2G46110.1	ketopantoate hydroxymethyltransferase 1	>AT2G46110.1 | Symbols: PANB1, KPHMT1 | ketopantoate hydroxymethyltransferase 1 | chr2:18954807-18956411 REVERSE LENGTH=347	347	36.7	23	28	29	6	12	8
AT5G38980.1	unknown protein; FUNCTIONS IN: molecular_function unknown; INVOLVED IN: biological_process unknown; LOCATED IN: endomembrane system; EXPRESSED IN: 22 plant structures; EXPRESSED DURING: 13 growth stages; Has 3 Blast hits to 3 proteins in 1 species: Archae - 0; Bacteria - 0; Metazoa - 0; Fungi - 0; Plants - 3; Viruses - 0; Other Eukaryotes - 0 (source: NCBI BLink).	>AT5G38980.1 | Symbols: | unknown protein; FUNCTIONS IN: molecular_function unknown; INVOLVED IN: biological_process unknown; LOCATED IN: endomembrane system; EXPRESSED IN: 22 plant structures; EXPRESSED DURING: 13 growth stages; Has 3 Blast hits to 3 proteins in 1 species: Archae - 0; Bacteria - 0; Metazoa - 0; Fungi - 0; Plants - 3; Viruses - 0; Other Eukaryotes - 0 (source: NCBI BLink). | chr5…	92	10.3	36	36	36	13	11	8
AT1G20920.1	P-loop containing nucleoside triphosphate hydrolases superfamily protein	>AT1G20920.1 | Symbols: | P-loop containing nucleoside triphosphate hydrolases superfamily protein | chr1:7285342-7288842 FORWARD LENGTH=1166	1166	133	2	2	2	10	11	8
AT3G32930.1	unknown protein; FUNCTIONS IN: molecular_function unknown; INVOLVED IN: biological_process unknown; LOCATED IN: chloroplast envelope; EXPRESSED IN: 22 plant structures; EXPRESSED DURING: 13 growth stages; Has 57 Blast hits to 57 proteins in 11 species: Archae - 0; Bacteria - 0; Metazoa - 0; Fungi - 0; Plants - 57; Viruses - 0; Other Eukaryotes - 0 (source: NCBI BLink).	>AT3G32930.1 | Symbols: | unknown protein; FUNCTIONS IN: molecular_function unknown; INVOLVED IN: biological_process unknown; LOCATED IN: chloroplast envelope; EXPRESSED IN: 22 plant structures; EXPRESSED DURING: 13 growth stages; Has 57 Blast hits to 57 proteins in 11 species: Archae - 0; Bacteria - 0; Metazoa - 0; Fungi - 0; Plants - 57; Viruses - 0; Other Eukaryotes - 0 (source: NCBI BLink). |…	249	27.4	22	24	24	8	11	8
AT5G65410.1	homeobox protein 25	>AT5G65410.1 | Symbols: ATHB25, ZFHD2, HB25, ZHD1 | homeobox protein 25 | chr5:26136179-26137018 FORWARD LENGTH=279	279	31.1	36	36	41	7	11	8
ATCG00330.1	chloroplast ribosomal protein S14	>ATCG00330.1 | Symbols: RPS14 | chloroplast ribosomal protein S14 | chrC:36938-37240 REVERSE LENGTH=100	100	11.7	38	38	38	7	11	8
AT5G23120.1	photosystem II stability/assembly factor, chloroplast (HCF136)	>AT5G23120.1 | Symbols: HCF136 | photosystem II stability/assembly factor, chloroplast (HCF136) | chr5:7778154-7780463 FORWARD LENGTH=403	403	44.1	15	21	13	6	11	8
AT4G32420.1	Cyclophilin-like peptidyl-prolyl cis-trans isomerase family protein	>AT4G32420.1 | Symbols: | Cyclophilin-like peptidyl-prolyl cis-trans isomerase family protein | chr4:15647550-15652103 REVERSE LENGTH=837;>AT4G32420.3 | Symbols: | Cyclophilin-like peptidyl-prolyl cis-trans isomerase family protein | chr4:15647550-15652103 REVERSE LENGTH=837	837	94.6	6	6	6	14	10	8
AT2G04280.1	unknown protein; FUNCTIONS IN: molecular_function unknown; INVOLVED IN: biological_process unknown; EXPRESSED IN: 24 plant structures; EXPRESSED DURING: 13 growth stages; BEST Arabidopsis thaliana protein match is: unknown protein (TAIR:AT4G12700.1); Has 130 Blast hits to 130 proteins in 16 species: Archae - 0; Bacteria - 0; Metazoa - 0; Fungi - 0; Plants - 124; Viruses - 0; Other Eukaryotes - 6 …	>AT2G04280.1 | Symbols: | unknown protein; FUNCTIONS IN: molecular_function unknown; INVOLVED IN: biological_process unknown; EXPRESSED IN: 24 plant structures; EXPRESSED DURING: 13 growth stages; BEST Arabidopsis thaliana protein match is: unknown protein (TAIR:AT4G12700.1); Has 130 Blast hits to 130 proteins in 16 species: Archae - 0; Bacteria - 0; Metazoa - 0; Fungi - 0; Plants - 124; Viruses …	568	64.5	13	12	14	9	9	8
AT1G24020.2	MLP-like protein 423	>AT1G24020.2 | Symbols: MLP423 | MLP-like protein 423 | chr1:8500653-8501458 REVERSE LENGTH=155;>AT1G24020.1 | Symbols: MLP423 | MLP-like protein 423 | chr1:8500653-8501458 REVERSE LENGTH=155	155	17	45	51	51	8	9	8
AT1G63680.1	acid-amino acid ligases;ligases;ATP binding;ATP binding;ligases	>AT1G63680.1 | Symbols: ATMURE, PDE316, MURE | acid-amino acid ligases;ligases;ATP binding;ATP binding;ligases | chr1:23614461-23617247 FORWARD LENGTH=772	772	85.5	13	8	13	7	9	8
AT2G28900.1	outer plastid envelope protein 16-1	>AT2G28900.1 | Symbols: OEP16, ATOEP16-L, ATOEP16-1, OEP16-1 | outer plastid envelope protein 16-1 | chr2:12414423-12415459 REVERSE LENGTH=148	148	15.5	24	35	24	7	9	8
AT1G79850.1	ribosomal protein S17	>AT1G79850.1 | Symbols: RPS17, CS17, PRPS17 | ribosomal protein S17 | chr1:30041473-30041922 REVERSE LENGTH=149	149	16.3	26	26	30	5	9	8
AT5G17770.1	NADH:cytochrome B5 reductase 1	>AT5G17770.1 | Symbols: ATCBR, CBR1, CBR | NADH:cytochrome B5 reductase 1 | chr5:5864543-5866495 REVERSE LENGTH=281	281	31.5	18	28	25	5	9	8
AT1G52300.1	Zinc-binding ribosomal protein family protein	>AT1G52300.1 | Symbols: | Zinc-binding ribosomal protein family protein | chr1:19475213-19476152 REVERSE LENGTH=95	95	10.8	23	33	31	3	9	8
AT3G19430.1	late embryogenesis abundant protein-related / LEA protein-related	>AT3G19430.1 | Symbols: | late embryogenesis abundant protein-related / LEA protein-related | chr3:6736382-6738330 REVERSE LENGTH=559	559	58.5	6	6	6	17	8	8
AT1G29670.1	GDSL-like Lipase/Acylhydrolase superfamily protein	>AT1G29670.1 | Symbols: | GDSL-like Lipase/Acylhydrolase superfamily protein | chr1:10375843-10377717 FORWARD LENGTH=363	363	39.8	22	23	21	8	8	8
AT2G05620.1	proton gradient regulation 5	>AT2G05620.1 | Symbols: PGR5 | proton gradient regulation 5 | chr2:2081204-2081687 REVERSE LENGTH=133	133	14.3	19	19	19	8	8	8
AT2G38390.1	Peroxidase superfamily protein	>AT2G38390.1 | Symbols: | Peroxidase superfamily protein | chr2:16079726-16081381 FORWARD LENGTH=349	349	38.1	7	12	14	7	8	8
ATCG00900.1	Ribosomal protein S7p/S5e family protein	>ATCG00900.1 | Symbols: RPS7.1, RPS7 | Ribosomal protein S7p/S5e family protein | chrC:97478-97945 REVERSE LENGTH=155;>ATCG01240.1 | Symbols: RPS7.2 | ribosomal protein S7 | chrC:140704-141171 FORWARD LENGTH=155	155	17.3	29	29	29	7	8	8
AT3G62030.2	rotamase CYP 4	>AT3G62030.2 | Symbols: ROC4 | rotamase CYP 4 | chr3:22973004-22975139 FORWARD LENGTH=313	313	34.3	13	16	25	5	8	8
AT4G30270.1	xyloglucan endotransglucosylase/hydrolase 24	>AT4G30270.1 | Symbols: MERI5B, MERI-5, XTH24, SEN4 | xyloglucan endotransglucosylase/hydrolase 24 | chr4:14819445-14820448 REVERSE LENGTH=269	269	30.7	6	11	11	5	8	8
AT2G37640.1	Barwin-like endoglucanases superfamily protein	>AT2G37640.1 | Symbols: ATEXPA3, ATEXP3, ATHEXP ALPHA 1.9, EXP3 | Barwin-like endoglucanases superfamily protein | chr2:15788077-15789812 REVERSE LENGTH=262	262	28.2	12	12	12	4	8	8
AT1G21750.1	PDI-like 1-1	>AT1G21750.1 | Symbols: ATPDIL1-1, ATPDI5, PDI5, PDIL1-1 | PDI-like 1-1 | chr1:7645767-7648514 FORWARD LENGTH=501	501	55.6	9	16	15	3	8	8
AT1G71500.1	Rieske (2Fe-2S) domain-containing protein	>AT1G71500.1 | Symbols: | Rieske (2Fe-2S) domain-containing protein | chr1:26936084-26937331 FORWARD LENGTH=287	287	31.7	17	25	25	3	8	8
AT3G54050.2	high cyclic electron flow 1	>AT3G54050.2 | Symbols: HCEF1 | high cyclic electron flow 1 | chr3:20016951-20018527 FORWARD LENGTH=417;>AT3G54050.1 | Symbols: HCEF1 | high cyclic electron flow 1 | chr3:20016951-20018527 FORWARD LENGTH=417	417	45.1	11	19	14	6	7	8
AT1G09640.1	Translation elongation factor EF1B, gamma chain	>AT1G09640.1 | Symbols: | Translation elongation factor EF1B, gamma chain | chr1:3120162-3122152 FORWARD LENGTH=414	414	46.6	7	12	21	5	7	8
AT5G17170.1	rubredoxin family protein	>AT5G17170.1 | Symbols: ENH1 | rubredoxin family protein | chr5:5649335-5650975 FORWARD LENGTH=271	271	28.4	18	18	31	5	7	8
AT3G55800.1	sedoheptulose-bisphosphatase	>AT3G55800.1 | Symbols: SBPASE | sedoheptulose-bisphosphatase | chr3:20709640-20711421 FORWARD LENGTH=393	393	42.4	4	16	18	3	7	8
AT1G61790.1	Oligosaccharyltransferase complex/magnesium transporter family protein	>AT1G61790.1 | Symbols: | Oligosaccharyltransferase complex/magnesium transporter family protein | chr1:22814390-22815430 FORWARD LENGTH=346	346	38.8	8	15	15	2	7	8
AT5G16590.1	Leucine-rich repeat protein kinase family protein	>AT5G16590.1 | Symbols: LRR1 | Leucine-rich repeat protein kinase family protein | chr5:5431862-5433921 FORWARD LENGTH=625	625	67.4	3	12	17	2	7	8
AT5G54770.1	thiazole biosynthetic enzyme, chloroplast (ARA6) (THI1) (THI4)	>AT5G54770.1 | Symbols: THI1, TZ, THI4 | thiazole biosynthetic enzyme, chloroplast (ARA6) (THI1) (THI4) | chr5:22246634-22247891 FORWARD LENGTH=349	349	36.6	26	19	16	10	6	8
AT3G62840.1	Small nuclear ribonucleoprotein family protein	>AT3G62840.1 | Symbols: | Small nuclear ribonucleoprotein family protein | chr3:23235727-23236615 REVERSE LENGTH=109;>AT2G47640.4 | Symbols: | Small nuclear ribonucleoprotein family protein | chr2:19537393-19538431 FORWARD LENGTH=109;>AT2G47640.1 | Symbols: | Small nuclear ribonucleoprotein family protein | chr2:19537393-19538431 FORWARD LENGTH=109	109	12.6	22	32	22	8	6	8
AT1G26880.1	Ribosomal protein L34e superfamily protein	>AT1G26880.1 | Symbols: | Ribosomal protein L34e superfamily protein | chr1:9315640-9316681 REVERSE LENGTH=120	120	13.7	23	34	34	7	6	8
AT4G39260.1	cold, circadian rhythm, and RNA binding 1	>AT4G39260.1 | Symbols: CCR1, ATGRP8, GR-RBP8, GRP8 | cold, circadian rhythm, and RNA binding 1 | chr4:18274166-18274958 REVERSE LENGTH=169	169	16.6	20	20	35	6	6	8
AT1G23190.1	Phosphoglucomutase/phosphomannomutase family protein	>AT1G23190.1 | Symbols: PGM3 | Phosphoglucomutase/phosphomannomutase family protein | chr1:8219946-8224186 FORWARD LENGTH=583	583	63.1	5	12	12	3	6	8
AT5G02260.1	expansin A9	>AT5G02260.1 | Symbols: ATEXPA9, EXP9, ATEXP9, ATHEXP ALPHA 1.10, EXPA9 | expansin A9 | chr5:463224-464840 FORWARD LENGTH=258	258	27.7	12	12	12	3	6	8
AT1G15730.1	Cobalamin biosynthesis CobW-like protein	>AT1G15730.1 | Symbols: | Cobalamin biosynthesis CobW-like protein | chr1:5407535-5409937 REVERSE LENGTH=448	448	50.2	8	8	13	4	5	8
AT2G20760.1	Clathrin light chain protein	>AT2G20760.1 | Symbols: | Clathrin light chain protein | chr2:8943279-8945108 REVERSE LENGTH=338	338	37.2	8	12	11	3	5	8
AT2G21160.1	Translocon-associated protein (TRAP), alpha subunit	>AT2G21160.1 | Symbols: | Translocon-associated protein (TRAP), alpha subunit | chr2:9068428-9070207 FORWARD LENGTH=258	258	28.2	11	11	21	3	5	8
AT2G36850.1	glucan synthase-like 8	>AT2G36850.1 | Symbols: ATGSL08, GSL8, GSL08, ATGSL8, CHOR | glucan synthase-like 8 | chr2:15454935-15469666 REVERSE LENGTH=1904	1904	218.2	2	3	4	3	5	8
AT4G18480.1	P-loop containing nucleoside triphosphate hydrolases superfamily protein	>AT4G18480.1 | Symbols: CHLI1, CH42, CH-42, CHL11, CHLI-1 | P-loop containing nucleoside triphosphate hydrolases superfamily protein | chr4:10201897-10203361 REVERSE LENGTH=424	424	46.2	7	14	19	3	5	8
AT1G04800.1	glycine-rich protein	>AT1G04800.1 | Symbols: | glycine-rich protein | chr1:1348635-1349237 REVERSE LENGTH=200	200	18	12	24	28	2	5	8
AT4G02840.2	Small nuclear ribonucleoprotein family protein	>AT4G02840.2 | Symbols: | Small nuclear ribonucleoprotein family protein | chr4:1264726-1266253 FORWARD LENGTH=126	126	14.1	35	35	35	8	4	8
AT1G10700.1	phosphoribosyl pyrophosphate (PRPP) synthase 3	>AT1G10700.1 | Symbols: PRS3 | phosphoribosyl pyrophosphate (PRPP) synthase 3 | chr1:3554157-3556274 FORWARD LENGTH=411	411	44.7	12	15	20	6	4	8
AT2G36580.1	Pyruvate kinase family protein	>AT2G36580.1 | Symbols: | Pyruvate kinase family protein | chr2:15339253-15342781 FORWARD LENGTH=527	527	57.5	10	5	16	6	4	8
AT3G03050.1	cellulose synthase-like D3	>AT3G03050.1 | Symbols: CSLD3, KJK, ATCSLD3 | cellulose synthase-like D3 | chr3:687873-691629 FORWARD LENGTH=1145	1145	128.5	2	2	4	6	4	8
AT4G33400.1	Vacuolar import/degradation, Vid27-related protein	>AT4G33400.1 | Symbols: | Vacuolar import/degradation, Vid27-related protein | chr4:16078189-16080410 REVERSE LENGTH=645	645	71.6	10	9	13	6	4	8
AT2G03510.1	SPFH/Band 7/PHB domain-containing membrane-associated protein family	>AT2G03510.1 | Symbols: | SPFH/Band 7/PHB domain-containing membrane-associated protein family | chr2:1066717-1068934 FORWARD LENGTH=356	356	40.6	8	9	17	3	4	8
AT1G48030.2	mitochondrial lipoamide dehydrogenase 1	>AT1G48030.2 | Symbols: mtLPD1 | mitochondrial lipoamide dehydrogenase 1 | chr1:17717432-17719141 REVERSE LENGTH=507;>AT1G48030.1 | Symbols: mtLPD1 | mitochondrial lipoamide dehydrogenase 1 | chr1:17717432-17719141 REVERSE LENGTH=507	507	54	2	8	9	2	4	8
AT5G02160.1	unknown protein; FUNCTIONS IN: molecular_function unknown; INVOLVED IN: biological_process unknown; LOCATED IN: chloroplast thylakoid membrane; EXPRESSED IN: 23 plant structures; EXPRESSED DURING: 13 growth stages; Has 121 Blast hits to 121 proteins in 17 species: Archae - 0; Bacteria - 0; Metazoa - 0; Fungi - 0; Plants - 121; Viruses - 0; Other Eukaryotes - 0 (source: NCBI BLink).	>AT5G02160.1 | Symbols: | unknown protein; FUNCTIONS IN: molecular_function unknown; INVOLVED IN: biological_process unknown; LOCATED IN: chloroplast thylakoid membrane; EXPRESSED IN: 23 plant structures; EXPRESSED DURING: 13 growth stages; Has 121 Blast hits to 121 proteins in 17 species: Archae - 0; Bacteria - 0; Metazoa - 0; Fungi - 0; Plants - 121; Viruses - 0; Other Eukaryotes - 0 (source: N…	129	13.4	12	24	24	2	4	8
AT1G26850.2	S-adenosyl-L-methionine-dependent methyltransferases superfamily protein	>AT1G26850.2 | Symbols: | S-adenosyl-L-methionine-dependent methyltransferases superfamily protein | chr1:9301146-9303432 REVERSE LENGTH=616;>AT1G26850.1 | Symbols: | S-adenosyl-L-methionine-dependent methyltransferases superfamily protein | chr1:9301146-9303432 REVERSE LENGTH=616	616	69.6	1	9	13	1	4	8
AT1G65010.1	Plant protein of unknown function (DUF827)	>AT1G65010.1 | Symbols: | Plant protein of unknown function (DUF827) | chr1:24149543-24154024 FORWARD LENGTH=1345	1345	152.6	8	4	8	8	3	8
AT1G53240.1	Lactate/malate dehydrogenase family protein	>AT1G53240.1 | Symbols: mMDH1 | Lactate/malate dehydrogenase family protein | chr1:19854966-19856802 REVERSE LENGTH=341	341	35.8	11	8	19	5	3	8
AT3G23400.1	Plastid-lipid associated protein PAP / fibrillin family protein	>AT3G23400.1 | Symbols: FIB4 | Plastid-lipid associated protein PAP / fibrillin family protein | chr3:8376636-8378225 REVERSE LENGTH=284	284	30.4	21	12	25	3	3	8
AT1G08480.1	unknown protein; FUNCTIONS IN: molecular_function unknown; INVOLVED IN: biological_process unknown; LOCATED IN: mitochondrion, plasma membrane, plastid, vacuole; EXPRESSED IN: 27 plant structures; EXPRESSED DURING: 15 growth stages; Has 39 Blast hits to 39 proteins in 13 species: Archae - 0; Bacteria - 0; Metazoa - 0; Fungi - 0; Plants - 39; Viruses - 0; Other Eukaryotes - 0 (source: NCBI BLink).	>AT1G08480.1 | Symbols: | unknown protein; FUNCTIONS IN: molecular_function unknown; INVOLVED IN: biological_process unknown; LOCATED IN: mitochondrion, plasma membrane, plastid, vacuole; EXPRESSED IN: 27 plant structures; EXPRESSED DURING: 15 growth stages; Has 39 Blast hits to 39 proteins in 13 species: Archae - 0; Bacteria - 0; Metazoa - 0; Fungi - 0; Plants - 39; Viruses - 0; Other Eukaryotes…	142	15.8	24	25	26	2	3	8
AT5G64940.2	ABC2 homolog 13	>AT5G64940.2 | Symbols: ATATH13, ATH13 | ABC2 homolog 13 | chr5:25949116-25953326 FORWARD LENGTH=761;>AT5G64940.1 | Symbols: ATATH13, ATH13, ATOSA1, OSA1 | ABC2 homolog 13 | chr5:25949116-25953326 FORWARD LENGTH=761	761	86	1	4	7	1	3	8
AT4G01630.1	expansin A17	>AT4G01630.1 | Symbols: ATEXPA17, ATEXP17, ATHEXP ALPHA 1.13, EXPA17 | expansin A17 | chr4:700653-701527 FORWARD LENGTH=255	255	27.7	27	4	27	8	2	8
AT1G69620.1	ribosomal protein L34	>AT1G69620.1 | Symbols: RPL34 | ribosomal protein L34 | chr1:26189900-26191081 FORWARD LENGTH=119	119	13.6	23	17	29	7	2	8
AT5G50850.1	Transketolase family protein	>AT5G50850.1 | Symbols: MAB1 | Transketolase family protein | chr5:20689671-20692976 FORWARD LENGTH=363	363	39.2	9	7	15	5	2	8
AT5G06390.1	FASCICLIN-like arabinogalactan protein 17 precursor	>AT5G06390.1 | Symbols: FLA17 | FASCICLIN-like arabinogalactan protein 17 precursor | chr5:1952939-1955047 FORWARD LENGTH=458	458	50.4	4	4	10	1	2	8
AT3G16000.1	MAR binding filament-like protein 1	>AT3G16000.1 | Symbols: MFP1 | MAR binding filament-like protein 1 | chr3:5431041-5433613 REVERSE LENGTH=726	726	81.9		4	12		2	8
AT4G26390.1	Pyruvate kinase family protein	>AT4G26390.1 | Symbols: | Pyruvate kinase family protein | chr4:13342207-13344418 FORWARD LENGTH=497	497	54.3	5	2	11	3	1	8
AT5G39320.1	UDP-glucose 6-dehydrogenase family protein	>AT5G39320.1 | Symbols: | UDP-glucose 6-dehydrogenase family protein | chr5:15743254-15744696 FORWARD LENGTH=480	480	53.1	4	2	13	2	1	8
AT1G58170.1	Disease resistance-responsive (dirigent-like protein) family protein	>AT1G58170.1 | Symbols: | Disease resistance-responsive (dirigent-like protein) family protein | chr1:21536188-21536745 FORWARD LENGTH=185	185	20.6	27	42	14	10	16	7
AT4G02350.1	exocyst complex component sec15B	>AT4G02350.1 | Symbols: SEC15B | exocyst complex component sec15B | chr4:1038157-1040571 FORWARD LENGTH=787	787	88.3	9	14	8	9	16	7
AT2G40660.1	Nucleic acid-binding, OB-fold-like protein	>AT2G40660.1 | Symbols: | Nucleic acid-binding, OB-fold-like protein | chr2:16966011-16968866 FORWARD LENGTH=389	389	42.1	35	51	23	15	15	7
AT3G09500.1	Ribosomal L29 family protein	>AT3G09500.1 | Symbols: | Ribosomal L29 family protein | chr3:2917047-2917895 FORWARD LENGTH=123	123	14.3	22	40	38	6	15	7
AT5G50320.1	radical SAM domain-containing protein / GCN5-related N-acetyltransferase (GNAT) family protein	>AT5G50320.1 | Symbols: ELO3, HAG3, HAC8, ELP3, AtELP3 | radical SAM domain-containing protein / GCN5-related N-acetyltransferase (GNAT) family protein | chr5:20481200-20484811 REVERSE LENGTH=565	565	63.7	25	20	12	13	14	7
AT1G09270.2	importin alpha isoform 4	>AT1G09270.2 | Symbols: IMPA-4 | importin alpha isoform 4 | chr1:2994506-2997833 FORWARD LENGTH=538;>AT1G09270.1 | Symbols: IMPA-4 | importin alpha isoform 4 | chr1:2994506-2997833 FORWARD LENGTH=538	538	59.4	18	16	12	15	13	7
AT3G27180.1	S-adenosyl-L-methionine-dependent methyltransferases superfamily protein	>AT3G27180.1 | Symbols: | S-adenosyl-L-methionine-dependent methyltransferases superfamily protein | chr3:10027163-10030062 REVERSE LENGTH=518	518	57.8	20	23	16	15	13	7
AT1G10170.1	NF-X-like 1	>AT1G10170.1 | Symbols: ATNFXL1, NFXL1 | NF-X-like 1 | chr1:3333925-3337491 REVERSE LENGTH=1188	1188	130.6	12	12	7	14	13	7
AT3G07030.1	Alba DNA/RNA-binding protein	>AT3G07030.1 | Symbols: | Alba DNA/RNA-binding protein | chr3:2223001-2225254 REVERSE LENGTH=405	405	42.5	24	19	13	11	13	7
AT5G65220.1	Ribosomal L29 family protein	>AT5G65220.1 | Symbols: | Ribosomal L29 family protein | chr5:26061301-26062506 FORWARD LENGTH=173	173	19.4	33	33	20	9	13	7
AT2G44730.1	Alcohol dehydrogenase transcription factor Myb/SANT-like family protein	>AT2G44730.1 | Symbols: | Alcohol dehydrogenase transcription factor Myb/SANT-like family protein | chr2:18437447-18438565 REVERSE LENGTH=372	372	40.8	14	28	16	6	13	7
AT1G47128.1	Granulin repeat cysteine protease family protein	>AT1G47128.1 | Symbols: RD21, RD21A | Granulin repeat cysteine protease family protein | chr1:17283139-17285609 REVERSE LENGTH=462	462	50.9	12	15	12	9	12	7
AT4G39640.1	gamma-glutamyl transpeptidase 1	>AT4G39640.1 | Symbols: GGT1 | gamma-glutamyl transpeptidase 1 | chr4:18400608-18402861 FORWARD LENGTH=572;>AT4G39640.2 | Symbols: GGT1 | gamma-glutamyl transpeptidase 1 | chr4:18400608-18402861 FORWARD LENGTH=572	572	61.2	10	12	8	6	12	7
AT3G60600.1	vesicle associated protein	>AT3G60600.1 | Symbols: VAP27-1, VAP, (AT)VAP, VAP27 | vesicle associated protein | chr3:22400537-22402408 FORWARD LENGTH=256	256	28.5	18	25	25	5	12	7
AT5G65720.1	nitrogen fixation S (NIFS)-like 1	>AT5G65720.1 | Symbols: ATNIFS1, NIFS1, NFS1, ATNFS1 | nitrogen fixation S (NIFS)-like 1 | chr5:26296349-26297710 FORWARD LENGTH=453	453	50.3	21	25	18	9	11	7
AT5G60520.1	Late embryogenesis abundant (LEA) protein-related	>AT5G60520.1 | Symbols: | Late embryogenesis abundant (LEA) protein-related | chr5:24331787-24332947 REVERSE LENGTH=338	338	37.8	6	7	13	3	11	7
AT5G43745.1	Protein of unknown function (DUF1012)	>AT5G43745.1 | Symbols: | Protein of unknown function (DUF1012) | chr5:17569435-17574954 REVERSE LENGTH=817	817	92.2	9	7	6	13	10	7
AT4G26600.1	S-adenosyl-L-methionine-dependent methyltransferases superfamily protein	>AT4G26600.1 | Symbols: | S-adenosyl-L-methionine-dependent methyltransferases superfamily protein | chr4:13419629-13423418 FORWARD LENGTH=671	671	75.5	15	13	7	11	10	7
AT1G70200.1	RNA-binding (RRM/RBD/RNP motifs) family protein	>AT1G70200.1 | Symbols: | RNA-binding (RRM/RBD/RNP motifs) family protein | chr1:26432514-26434351 REVERSE LENGTH=538	538	60.3	11	13	9	9	10	7
AT5G13780.1	Acyl-CoA N-acyltransferases (NAT) superfamily protein	>AT5G13780.1 | Symbols: | Acyl-CoA N-acyltransferases (NAT) superfamily protein | chr5:4447610-4448603 REVERSE LENGTH=192	192	21.7	28	23	28	9	10	7
AT3G05910.1	Pectinacetylesterase family protein	>AT3G05910.1 | Symbols: | Pectinacetylesterase family protein | chr3:1764509-1767240 REVERSE LENGTH=415	415	46.3	22	25	16	8	10	7
AT4G25730.1	FtsJ-like methyltransferase family protein	>AT4G25730.1 | Symbols: | FtsJ-like methyltransferase family protein | chr4:13102906-13106718 REVERSE LENGTH=821	821	92.2	8	8	8	8	10	7
AT5G49400.1	zinc knuckle (CCHC-type) family protein	>AT5G49400.1 | Symbols: | zinc knuckle (CCHC-type) family protein | chr5:20031154-20031981 FORWARD LENGTH=275	275	31.1	17	18	18	8	10	7
AT5G61140.2	U5 small nuclear ribonucleoprotein helicase	>AT5G61140.2 | Symbols: | U5 small nuclear ribonucleoprotein helicase | chr5:24589999-24603311 FORWARD LENGTH=2157	2157	244.4	3	4	3	8	10	7
AT2G43620.1	Chitinase family protein	>AT2G43620.1 | Symbols: | Chitinase family protein | chr2:18093954-18095025 REVERSE LENGTH=283	283	30.4	16	20	28	6	10	7
AT3G27925.1	DegP protease 1	>AT3G27925.1 | Symbols: DEGP1, Deg1 | DegP protease 1 | chr3:10366659-10368864 REVERSE LENGTH=439	439	46.6	15	20	20	6	10	7
AT3G03060.1	P-loop containing nucleoside triphosphate hydrolases superfamily protein	>AT3G03060.1 | Symbols: | P-loop containing nucleoside triphosphate hydrolases superfamily protein | chr3:692188-695424 FORWARD LENGTH=628	628	69.5	13	9	8	10	9	7
AT3G53020.1	Ribosomal protein L24e family protein	>AT3G53020.1 | Symbols: STV1, RPL24B, RPL24 | Ribosomal protein L24e family protein | chr3:19660749-19661912 REVERSE LENGTH=163	163	18.6	19	13	13	10	9	7
AT4G11175.1	Nucleic acid-binding, OB-fold-like protein	>AT4G11175.1 | Symbols: | Nucleic acid-binding, OB-fold-like protein | chr4:6818162-6818806 FORWARD LENGTH=141	141	15.7	34	34	30	10	9	7
AT3G52880.2	monodehydroascorbate reductase 1	>AT3G52880.2 | Symbols: ATMDAR1, MDAR1 | monodehydroascorbate reductase 1 | chr3:19601477-19604366 REVERSE LENGTH=466	466	50.1	18	25	20	7	9	7
AT5G42570.1	B-cell receptor-associated 31-like	>AT5G42570.1 | Symbols: | B-cell receptor-associated 31-like | chr5:17021459-17022497 REVERSE LENGTH=218	218	24.5	25	31	21	7	9	7
AT4G02990.1	Mitochondrial transcription termination factor family protein	>AT4G02990.1 | Symbols: | Mitochondrial transcription termination factor family protein | chr4:1322158-1323783 FORWARD LENGTH=541	541	61.5	13	15	17	6	9	7
AT5G25220.1	KNOTTED1-like homeobox gene 3	>AT5G25220.1 | Symbols: KNAT3 | KNOTTED1-like homeobox gene 3 | chr5:8736208-8738115 FORWARD LENGTH=431	431	47.6	5	9	11	3	9	7
AT5G65810.1	unknown protein; BEST Arabidopsis thaliana protein match is: unknown protein (TAIR:AT3G49720.2); Has 30201 Blast hits to 17322 proteins in 780 species: Archae - 12; Bacteria - 1396; Metazoa - 17338; Fungi - 3422; Plants - 5037; Viruses - 0; Other Eukaryotes - 2996 (source: NCBI BLink).	>AT5G65810.1 | Symbols: | unknown protein; BEST Arabidopsis thaliana protein match is: unknown protein (TAIR:AT3G49720.2); Has 30201 Blast hits to 17322 proteins in 780 species: Archae - 12; Bacteria - 1396; Metazoa - 17338; Fungi - 3422; Plants - 5037; Viruses - 0; Other Eukaryotes - 2996 (source: NCBI BLink). | chr5:26337833-26339144 REVERSE LENGTH=258	258	28.3	17	13	19	9	8	7
AT3G01060.1	unknown protein; Has 640 Blast hits to 638 proteins in 201 species: Archae - 0; Bacteria - 293; Metazoa - 0; Fungi - 71; Plants - 72; Viruses - 0; Other Eukaryotes - 204 (source: NCBI BLink).	>AT3G01060.1 | Symbols: | unknown protein; Has 640 Blast hits to 638 proteins in 201 species: Archae - 0; Bacteria - 293; Metazoa - 0; Fungi - 71; Plants - 72; Viruses - 0; Other Eukaryotes - 204 (source: NCBI BLink). | chr3:16831-18782 REVERSE LENGTH=455	455	51	14	18	9	8	8	7
AT1G60650.2	RNA-binding (RRM/RBD/RNP motifs) family protein with retrovirus zinc finger-like domain	>AT1G60650.2 | Symbols: | RNA-binding (RRM/RBD/RNP motifs) family protein with retrovirus zinc finger-like domain | chr1:22340089-22342148 FORWARD LENGTH=292;>AT1G60650.1 | Symbols: | RNA-binding (RRM/RBD/RNP motifs) family protein with retrovirus zinc finger-like domain | chr1:22340089-22342148 FORWARD LENGTH=292	292	34.4	18	21	22	6	8	7
AT2G18040.1	peptidylprolyl cis/trans isomerase, NIMA-interacting 1	>AT2G18040.1 | Symbols: PIN1AT | peptidylprolyl cis/trans isomerase, NIMA-interacting 1 | chr2:7842346-7843537 FORWARD LENGTH=119	119	13	45	51	45	6	8	7
AT3G07770.1	HEAT SHOCK PROTEIN 89.1	>AT3G07770.1 | Symbols: Hsp89.1, AtHsp90.6, AtHsp90-6 | HEAT SHOCK PROTEIN 89.1 | chr3:2479611-2483970 FORWARD LENGTH=799	799	90.5	5	6	6	6	8	7
AT1G25260.1	Ribosomal protein L10 family protein	>AT1G25260.1 | Symbols: | Ribosomal protein L10 family protein | chr1:8854163-8855766 REVERSE LENGTH=235	235	27.2	15	29	14	4	8	7
AT4G15770.1	RNA binding	>AT4G15770.1 | Symbols: | RNA binding | chr4:8978060-8978623 FORWARD LENGTH=187	187	20.6	40	25	39	11	7	7
AT5G19510.1	Translation elongation factor EF1B/ribosomal protein S6 family protein	>AT5G19510.1 | Symbols: | Translation elongation factor EF1B/ribosomal protein S6 family protein | chr5:6581854-6583137 REVERSE LENGTH=224	224	24.2	29	21	33	8	7	7
AT5G40950.1	ribosomal protein large subunit 27	>AT5G40950.1 | Symbols: RPL27 | ribosomal protein large subunit 27 | chr5:16410866-16411845 FORWARD LENGTH=198	198	21.7	16	17	24	8	7	7
AT2G38380.1	Peroxidase superfamily protein	>AT2G38380.1 | Symbols: | Peroxidase superfamily protein | chr2:16076443-16078314 FORWARD LENGTH=349	349	38.1	7	9	11	7	7	7
AT3G54400.1	Eukaryotic aspartyl protease family protein	>AT3G54400.1 | Symbols: | Eukaryotic aspartyl protease family protein | chr3:20140291-20142599 REVERSE LENGTH=425	425	45.4	22	19	9	7	7	7
AT1G30460.1	cleavage and polyadenylation specificity factor 30	>AT1G30460.1 | Symbols: CPSF30, ATCPSF30 | cleavage and polyadenylation specificity factor 30 | chr1:10771469-10775323 REVERSE LENGTH=631	631	70	8	10	6	6	7	7
AT3G13200.1	Cwf15 / Cwc15 cell cycle control family protein	>AT3G13200.1 | Symbols: EMB2769 | Cwf15 / Cwc15 cell cycle control family protein | chr3:4242239-4243976 FORWARD LENGTH=230	230	27	15	23	18	6	7	7
AT4G14680.1	Pseudouridine synthase/archaeosine transglycosylase-like family protein	>AT4G14680.1 | Symbols: APS3 | Pseudouridine synthase/archaeosine transglycosylase-like family protein | chr4:8413443-8415311 REVERSE LENGTH=465	465	52	4	6	9	6	7	7
AT4G33650.2	dynamin-related protein 3A	>AT4G33650.2 | Symbols: DRP3A | dynamin-related protein 3A | chr4:16161073-16166587 FORWARD LENGTH=809	809	89.7	7	5	8	6	7	7
AT3G28480.1	Oxoglutarate/iron-dependent oxygenase	>AT3G28480.1 | Symbols: | Oxoglutarate/iron-dependent oxygenase | chr3:10676266-10678262 REVERSE LENGTH=316	316	35.5	18	26	22	5	7	7
AT4G12520.1	Bifunctional inhibitor/lipid-transfer protein/seed storage 2S albumin superfamily protein	>AT4G12520.1 | Symbols: | Bifunctional inhibitor/lipid-transfer protein/seed storage 2S albumin superfamily protein | chr4:7421279-7421668 REVERSE LENGTH=129;>AT4G12510.1 | Symbols: | Bifunctional inhibitor/lipid-transfer protein/seed storage 2S albumin superfamily protein | chr4:7417414-7417803 REVERSE LENGTH=129	129	13.3	10	10	10	5	7	7
AT1G01620.1	plasma membrane intrinsic protein 1C	>AT1G01620.1 | Symbols: PIP1C, TMP-B, PIP1;3 | plasma membrane intrinsic protein 1C | chr1:225986-227176 REVERSE LENGTH=286	286	30.6	20	23	33	3	7	7
AT3G61110.1	ribosomal protein S27	>AT3G61110.1 | Symbols: ARS27A, RS27A | ribosomal protein S27 | chr3:22611710-22612632 FORWARD LENGTH=86	86	9.6	28	28	28	3	7	7
AT1G29320.1	Transducin/WD40 repeat-like superfamily protein	>AT1G29320.1 | Symbols: | Transducin/WD40 repeat-like superfamily protein | chr1:10255355-10258238 FORWARD LENGTH=468	468	52.2	20	15	13	9	6	7
AT1G35140.1	Phosphate-responsive 1 family protein	>AT1G35140.1 | Symbols: PHI-1, EXL7 | Phosphate-responsive 1 family protein | chr1:12852089-12853018 FORWARD LENGTH=309	309	33.2	18	19	17	8	6	7
AT3G43980.1	Ribosomal protein S14p/S29e family protein	>AT3G43980.1 | Symbols: | Ribosomal protein S14p/S29e family protein | chr3:15778555-15779235 REVERSE LENGTH=56;>AT4G33865.1 | Symbols: | Ribosomal protein S14p/S29e family protein | chr4:16233395-16234114 REVERSE LENGTH=56;>AT3G44010.1 | Symbols: | Ribosomal protein S14p/S29e family protein | chr3:15800175-15801132 REVERSE LENGTH=56	56	6.4	32	30	32	8	6	7
AT5G15210.1	homeobox protein 30	>AT5G15210.1 | Symbols: ATHB30, ZFHD3, HB30, ZHD8 | homeobox protein 30 | chr5:4937874-4938689 REVERSE LENGTH=271	271	29.4	12	12	12	7	6	7
AT3G05727.1	S locus-related glycoprotein 1 (SLR1) binding pollen coat protein family	>AT3G05727.1 | Symbols: | S locus-related glycoprotein 1 (SLR1) binding pollen coat protein family | chr3:1693616-1693934 FORWARD LENGTH=80	80	9.1	39	39	39	5	6	7
AT2G22870.1	P-loop containing nucleoside triphosphate hydrolases superfamily protein	>AT2G22870.1 | Symbols: EMB2001 | P-loop containing nucleoside triphosphate hydrolases superfamily protein | chr2:9739476-9740921 FORWARD LENGTH=300	300	33.7	15	15	15	4	6	7
AT2G33150.1	peroxisomal 3-ketoacyl-CoA thiolase 3	>AT2G33150.1 | Symbols: PKT3, PED1, KAT2 | peroxisomal 3-ketoacyl-CoA thiolase 3 | chr2:14047814-14050983 REVERSE LENGTH=462	462	48.5	7	12	26	4	6	7
AT5G64580.1	AAA-type ATPase family protein	>AT5G64580.1 | Symbols: | AAA-type ATPase family protein | chr5:25817391-25821465 REVERSE LENGTH=855	855	96.8	6	6	6	4	6	7
AT5G37600.1	glutamine synthase clone R1	>AT5G37600.1 | Symbols: ATGSR1, GLN1;1, GSR 1, ATGLN1;1 | glutamine synthase clone R1 | chr5:14933574-14935656 REVERSE LENGTH=356	356	39.1	10	11	20	3	6	7
AT2G36250.1	Tubulin/FtsZ family protein	>AT2G36250.1 | Symbols: FTSZ2-1, ATFTSZ2-1 | Tubulin/FtsZ family protein | chr2:15197661-15199932 REVERSE LENGTH=478;>AT2G36250.2 | Symbols: FTSZ2-1, ATFTSZ2-1 | Tubulin/FtsZ family protein | chr2:15197661-15199932 REVERSE LENGTH=478	478	50.7	3	19	14	2	6	7
AT3G14110.3	Tetratricopeptide repeat (TPR)-like superfamily protein	>AT3G14110.3 | Symbols: FLU | Tetratricopeptide repeat (TPR)-like superfamily protein | chr3:4676222-4677602 REVERSE LENGTH=317	317	34.7	7	13	13	2	6	7
AT2G09990.1	Ribosomal protein S5 domain 2-like superfamily protein	>AT2G09990.1 | Symbols: | Ribosomal protein S5 domain 2-like superfamily protein | chr2:3781442-3781882 FORWARD LENGTH=146	146	16.6	31	21	36	9	5	7
AT1G30230.2	Glutathione S-transferase, C-terminal-like;Translation elongation factor EF1B/ribosomal protein S6	>AT1G30230.2 | Symbols: | Glutathione S-transferase, C-terminal-like;Translation elongation factor EF1B/ribosomal protein S6 | chr1:10639286-10640601 FORWARD LENGTH=260	260	28.8	7	14	17	8	5	7
AT2G19970.1	CAP (Cysteine-rich secretory proteins, Antigen 5, and Pathogenesis-related 1 protein) superfamily protein	>AT2G19970.1 | Symbols: | CAP (Cysteine-rich secretory proteins, Antigen 5, and Pathogenesis-related 1 protein) superfamily protein | chr2:8623913-8624446 REVERSE LENGTH=177	177	19.9	36	27	31	7	5	7
AT1G10590.3	Nucleic acid-binding, OB-fold-like protein	>AT1G10590.3 | Symbols: | Nucleic acid-binding, OB-fold-like protein | chr1:3502324-3503033 REVERSE LENGTH=153	153	17.1	21	21	21	6	5	7
AT2G25110.1	stromal cell-derived factor 2-like protein precursor	>AT2G25110.1 | Symbols: SDF2, ATSDL, AtSDF2 | stromal cell-derived factor 2-like protein precursor | chr2:10684428-10685838 FORWARD LENGTH=218	218	23.9	17	10	17	6	5	7
AT2G27530.2	Ribosomal protein L1p/L10e family	>AT2G27530.2 | Symbols: PGY1 | Ribosomal protein L1p/L10e family | chr2:11763443-11764570 REVERSE LENGTH=216;>AT2G27530.1 | Symbols: PGY1 | Ribosomal protein L1p/L10e family | chr2:11763443-11764570 REVERSE LENGTH=216	216	24.4	22	14	24	6	5	7
AT5G65430.3	general regulatory factor 8	>AT5G65430.3 | Symbols: GRF8 | general regulatory factor 8 | chr5:26148630-26150255 REVERSE LENGTH=260	260	29.5	12	9	18	6	5	7
ATCG00580.1	photosystem II reaction center protein E	>ATCG00580.1 | Symbols: PSBE | photosystem II reaction center protein E | chrC:64071-64322 REVERSE LENGTH=83	83	9.4	11	11	11	6	5	7
AT1G04690.1	potassium channel beta subunit 1	>AT1G04690.1 | Symbols: KAB1, KV-BETA1 | potassium channel beta subunit 1 | chr1:1313662-1315420 FORWARD LENGTH=328	328	36.5	16	21	27	5	5	7
AT1G62750.1	Translation elongation factor EFG/EF2 protein	>AT1G62750.1 | Symbols: ATSCO1, ATSCO1/CPEF-G, SCO1 | Translation elongation factor EFG/EF2 protein | chr1:23233622-23236321 REVERSE LENGTH=783	783	86	8	8	8	5	5	7
AT3G48140.1	B12D protein	>AT3G48140.1 | Symbols: | B12D protein | chr3:17778471-17779299 FORWARD LENGTH=88	88	10	24	24	33	5	5	7
AT1G11910.1	aspartic proteinase A1	>AT1G11910.1 | Symbols: APA1, ATAPA1 | aspartic proteinase A1 | chr1:4017119-4019874 REVERSE LENGTH=506	506	54.6	11	17	21	3	5	7
AT5G55220.1	trigger factor type chaperone family protein	>AT5G55220.1 | Symbols: | trigger factor type chaperone family protein | chr5:22397677-22400678 FORWARD LENGTH=547	547	61.7	2	9	12	1	5	7
AT5G65110.1	acyl-CoA oxidase 2	>AT5G65110.1 | Symbols: ACX2, ATACX2 | acyl-CoA oxidase 2 | chr5:26009821-26012482 REVERSE LENGTH=692	692	77.4	7	7	9	5	4	7
AT3G18130.1	receptor for activated C kinase 1C	>AT3G18130.1 | Symbols: RACK1C_AT | receptor for activated C kinase 1C | chr3:6211109-6212371 REVERSE LENGTH=326	326	35.8	11	8	15	4	4	7
AT2G25450.1	2-oxoglutarate (2OG) and Fe(II)-dependent oxygenase superfamily protein	>AT2G25450.1 | Symbols: | 2-oxoglutarate (2OG) and Fe(II)-dependent oxygenase superfamily protein | chr2:10830286-10831563 REVERSE LENGTH=359	359	40.3	10	11	16	3	4	7
AT4G29130.1	hexokinase 1	>AT4G29130.1 | Symbols: ATHXK1, GIN2, HXK1 | hexokinase 1 | chr4:14352338-14354865 REVERSE LENGTH=496	496	53.7	4	7	16	3	4	7
AT2G15620.1	nitrite reductase 1	>AT2G15620.1 | Symbols: NIR1, NIR, ATHNIR | nitrite reductase 1 | chr2:6810552-6812666 FORWARD LENGTH=586	586	65.5	5	8	13	2	4	7
AT3G54110.1	plant uncoupling mitochondrial protein 1	>AT3G54110.1 | Symbols: ATPUMP1, UCP, PUMP1, ATUCP1, UCP1 | plant uncoupling mitochondrial protein 1 | chr3:20038890-20040996 FORWARD LENGTH=306	306	32.6	7	11	21	2	4	7
AT3G18480.1	CCAAT-displacement protein alternatively spliced product	>AT3G18480.1 | Symbols: AtCASP, CASP | CCAAT-displacement protein alternatively spliced product | chr3:6336924-6341596 FORWARD LENGTH=689	689	79.6	7	5	12	5	3	7
AT4G04910.1	AAA-type ATPase family protein	>AT4G04910.1 | Symbols: NSF | AAA-type ATPase family protein | chr4:2489696-2495666 REVERSE LENGTH=742	742	81.4	3	4	8	2	3	7
AT5G12950.1	Putative glycosyl hydrolase of unknown function (DUF1680)	>AT5G12950.1 | Symbols: | Putative glycosyl hydrolase of unknown function (DUF1680) | chr5:4093117-4096806 FORWARD LENGTH=861	861	96.2	2	3	4	2	3	7
AT3G59780.1	Rhodanese/Cell cycle control phosphatase superfamily protein	>AT3G59780.1 | Symbols: | Rhodanese/Cell cycle control phosphatase superfamily protein | chr3:22086906-22090324 FORWARD LENGTH=686	686	73.9	1	5	8	1	3	7
AT1G48600.2	S-adenosyl-L-methionine-dependent methyltransferases superfamily protein	>AT1G48600.2 | Symbols: PMEAMT, AtPMEAMT | S-adenosyl-L-methionine-dependent methyltransferases superfamily protein | chr1:17966074-17969077 FORWARD LENGTH=491	491	56	6	6	10	3	2	7
AT3G14840.2	Leucine-rich repeat transmembrane protein kinase	>AT3G14840.2 | Symbols: | Leucine-rich repeat transmembrane protein kinase | chr3:4988271-4993891 FORWARD LENGTH=1020	1020	112.2	2	1	3	3	2	7
AT4G38630.1	regulatory particle non-ATPase 10	>AT4G38630.1 | Symbols: RPN10, MCB1, ATMCB1, MBP1 | regulatory particle non-ATPase 10 | chr4:18057357-18059459 REVERSE LENGTH=386	386	40.7	12	10	15	3	2	7
AT1G07090.1	Protein of unknown function (DUF640)	>AT1G07090.1 | Symbols: LSH6 | Protein of unknown function (DUF640) | chr1:2174202-2174792 REVERSE LENGTH=196	196	21.5	4	9	9	2	2	7
AT5G47210.1	Hyaluronan / mRNA binding family	>AT5G47210.1 | Symbols: | Hyaluronan / mRNA binding family | chr5:19169222-19171012 REVERSE LENGTH=357	357	38	4	5	14	2	2	7
AT5G51970.2	GroES-like zinc-binding alcohol dehydrogenase family protein	>AT5G51970.2 | Symbols: | GroES-like zinc-binding alcohol dehydrogenase family protein | chr5:21111820-21113284 FORWARD LENGTH=364;>AT5G51970.1 | Symbols: | GroES-like zinc-binding alcohol dehydrogenase family protein | chr5:21111820-21113284 FORWARD LENGTH=364	364	39.2	3	8	19	1	2	7
AT5G62810.1	peroxin 14	>AT5G62810.1 | Symbols: PEX14, ATPEX14, PED2 | peroxin 14 | chr5:25220323-25223571 FORWARD LENGTH=507	507	55.6	2	4	12	1	2	7
ATCG00860.1	Chloroplast Ycf2;ATPase, AAA type, core	>ATCG00860.1 | Symbols: YCF2.1 | Chloroplast Ycf2;ATPase, AAA type, core | chrC:86474-93358 FORWARD LENGTH=2294;>ATCG01280.1 | Symbols: YCF2.2 | Chloroplast Ycf2;ATPase, AAA type, core | chrC:145291-152175 REVERSE LENGTH=2294	2294	269.4	1	1	3	1	2	7
AT4G30140.1	GDSL-like Lipase/Acylhydrolase superfamily protein	>AT4G30140.1 | Symbols: CDEF1 | GDSL-like Lipase/Acylhydrolase superfamily protein | chr4:14738603-14740548 REVERSE LENGTH=348	348	37.4	5	5	12	2	1	7
AT5G08570.1	Pyruvate kinase family protein	>AT5G08570.1 | Symbols: | Pyruvate kinase family protein | chr5:2778433-2780300 FORWARD LENGTH=510	510	54.9	1	2	11	2	1	7
AT5G65020.1	annexin 2	>AT5G65020.1 | Symbols: ANNAT2 | annexin 2 | chr5:25973915-25975554 FORWARD LENGTH=317	317	36.2	9	4	20	2	1	7
AT3G13290.1	varicose-related	>AT3G13290.1 | Symbols: VCR | varicose-related | chr3:4297529-4303113 FORWARD LENGTH=1340	1340	145.8	13	14	6	22	29	6
AT5G19485.1	transferases;nucleotidyltransferases	>AT5G19485.1 | Symbols: | transferases;nucleotidyltransferases | chr5:6573907-6576352 REVERSE LENGTH=456	456	49	30	30	10	24	27	6
AT1G60200.1	splicing factor PWI domain-containing protein / RNA recognition motif (RRM)-containing protein	>AT1G60200.1 | Symbols: | splicing factor PWI domain-containing protein / RNA recognition motif (RRM)-containing protein | chr1:22200882-22205241 REVERSE LENGTH=899	899	101.4	8	17	5	7	21	6
AT1G48620.1	high mobility group A5	>AT1G48620.1 | Symbols: HON5 | high mobility group A5 | chr1:17974148-17976301 REVERSE LENGTH=479	479	51.4	25	24	8	30	20	6
AT4G32760.2	ENTH/VHS/GAT family protein	>AT4G32760.2 | Symbols: | ENTH/VHS/GAT family protein | chr4:15799376-15803832 FORWARD LENGTH=676	676	73	15	14	9	12	19	6
AT5G22010.1	replication factor C1	>AT5G22010.1 | Symbols: AtRFC1, RFC1 | replication factor C1 | chr5:7280632-7287037 REVERSE LENGTH=956	956	104.3	12	14	6	11	18	6
AT5G56870.1	beta-galactosidase 4	>AT5G56870.1 | Symbols: BGAL4 | beta-galactosidase 4 | chr5:23004284-23008410 FORWARD LENGTH=724	724	80.5	3	6	5	9	17	6
AT2G31800.1	Integrin-linked protein kinase family	>AT2G31800.1 | Symbols: | Integrin-linked protein kinase family | chr2:13520605-13523646 REVERSE LENGTH=476	476	53.7	24	23	11	17	15	6
AT3G55140.1	Pectin lyase-like superfamily protein	>AT3G55140.1 | Symbols: | Pectin lyase-like superfamily protein | chr3:20438819-20440225 FORWARD LENGTH=331	331	37.2	29	29	11	15	15	6
AT5G04600.1	RNA-binding (RRM/RBD/RNP motifs) family protein	>AT5G04600.1 | Symbols: | RNA-binding (RRM/RBD/RNP motifs) family protein | chr5:1323700-1325486 FORWARD LENGTH=222	222	25.2	39	39	26	9	15	6
AT4G00238.1	DNA-binding storekeeper protein-related transcriptional regulator	>AT4G00238.1 | Symbols: | DNA-binding storekeeper protein-related transcriptional regulator | chr4:104092-105129 REVERSE LENGTH=345	345	38.2	14	17	12	10	14	6
AT4G12390.1	pectin methylesterase inhibitor 1	>AT4G12390.1 | Symbols: PME1 | pectin methylesterase inhibitor 1 | chr4:7336553-7337173 FORWARD LENGTH=206	206	23.1	33	37	20	8	14	6
AT2G39390.1	Ribosomal L29 family protein	>AT2G39390.1 | Symbols: | Ribosomal L29 family protein | chr2:16450803-16451762 REVERSE LENGTH=123	123	14.2	22	37	28	6	14	6
AT5G54110.1	membrane-associated mannitol-induced	>AT5G54110.1 | Symbols: ATMAMI, MAMI | membrane-associated mannitol-induced | chr5:21958356-21960367 FORWARD LENGTH=266	266	30.2	17	29	21	5	14	6
AT1G13270.1	methionine aminopeptidase 1B	>AT1G13270.1 | Symbols: MAP1C, MAP1B | methionine aminopeptidase 1B | chr1:4544999-4547155 FORWARD LENGTH=369	369	40.4	8	30	10	7	13	6
AT5G53480.1	ARM repeat superfamily protein	>AT5G53480.1 | Symbols: | ARM repeat superfamily protein | chr5:21714016-21716709 FORWARD LENGTH=870	870	96.2	6	9	4	5	13	6
AT3G15460.1	Ribosomal RNA processing Brix domain protein	>AT3G15460.1 | Symbols: | Ribosomal RNA processing Brix domain protein | chr3:5214279-5216188 REVERSE LENGTH=315	315	36.3	19	24	15	10	12	6
AT3G48500.2	Nucleic acid-binding, OB-fold-like protein	>AT3G48500.2 | Symbols: PDE312, PTAC10 | Nucleic acid-binding, OB-fold-like protein | chr3:17962209-17965408 FORWARD LENGTH=697	697	82.4	16	19	9	10	12	6
AT3G15000.1	cobalt ion binding	>AT3G15000.1 | Symbols: | cobalt ion binding | chr3:5050321-5052121 FORWARD LENGTH=395	395	42.8	16	16	11	7	12	6
AT4G16380.1	Heavy metal transport/detoxification superfamily protein	>AT4G16380.1 | Symbols: | Heavy metal transport/detoxification superfamily protein | chr4:9254638-9255955 FORWARD LENGTH=254	254	27.8	19	35	28	5	12	6
AT2G45140.1	plant VAP homolog 12	>AT2G45140.1 | Symbols: PVA12 | plant VAP homolog 12 | chr2:18611029-18612971 FORWARD LENGTH=239	239	26.4	14	38	28	3	12	6
AT4G16180.2	unknown protein; FUNCTIONS IN: molecular_function unknown; INVOLVED IN: biological_process unknown; LOCATED IN: plasma membrane; BEST Arabidopsis thaliana protein match is: unknown protein (TAIR:AT3G28720.1); Has 5 Blast hits to 5 proteins in 3 species: Archae - 0; Bacteria - 0; Metazoa - 0; Fungi - 0; Plants - 4; Viruses - 0; Other Eukaryotes - 1 (source: NCBI BLink).	>AT4G16180.2 | Symbols: | unknown protein; FUNCTIONS IN: molecular_function unknown; INVOLVED IN: biological_process unknown; LOCATED IN: plasma membrane; BEST Arabidopsis thaliana protein match is: unknown protein (TAIR:AT3G28720.1); Has 5 Blast hits to 5 proteins in 3 species: Archae - 0; Bacteria - 0; Metazoa - 0; Fungi - 0; Plants - 4; Viruses - 0; Other Eukaryotes - 1 (source: NCBI BLink). |…	820	92.3	4	12	7	2	12	6
AT5G46900.1	Bifunctional inhibitor/lipid-transfer protein/seed storage 2S albumin superfamily protein	>AT5G46900.1 | Symbols: | Bifunctional inhibitor/lipid-transfer protein/seed storage 2S albumin superfamily protein | chr5:19039954-19040337 REVERSE LENGTH=127	127	13.4	19	19	19	10	11	6
AT3G62020.1	germin-like protein 10	>AT3G62020.1 | Symbols: GLP10 | germin-like protein 10 | chr3:22971443-22972192 REVERSE LENGTH=220	220	23.5	17	17	13	9	11	6
AT4G16990.2	disease resistance protein (TIR-NBS class), putative	>AT4G16990.2 | Symbols: RLM3 | disease resistance protein (TIR-NBS class), putative | chr4:9560155-9565225 FORWARD LENGTH=796	796	91.1	10	14	10	8	11	6
AT5G16930.1	AAA-type ATPase family protein	>AT5G16930.1 | Symbols: | AAA-type ATPase family protein | chr5:5568578-5571565 FORWARD LENGTH=644	644	70.9	7	11	8	6	11	6
AT3G16400.2	nitrile specifier protein 1	>AT3G16400.2 | Symbols: ATMLP-470 | nitrile specifier protein 1 | chr3:5566516-5568330 FORWARD LENGTH=470;>AT3G16400.1 | Symbols: ATMLP-470, NSP1, ATNSP1 | nitrile specifier protein 1 | chr3:5566516-5568330 FORWARD LENGTH=470	470	51.6	13	15	15	8	10	6
AT4G14880.2	O-acetylserine (thiol) lyase (OAS-TL) isoform A1	>AT4G14880.2 | Symbols: OASA1, OLD3, CYTACS1, ATCYS-3A | O-acetylserine (thiol) lyase (OAS-TL) isoform A1 | chr4:8518209-8520050 REVERSE LENGTH=322;>AT4G14880.4 | Symbols: OASA1 | O-acetylserine (thiol) lyase (OAS-TL) isoform A1 | chr4:8518209-8520050 REVERSE LENGTH=322;>AT4G14880.1 | Symbols: OASA1, OLD3, CYTACS1 | O-acetylserine (thiol) lyase (OAS-TL) isoform A1 | chr4:8518209-8520050 REVERSE L…	322	33.8	25	25	20	7	10	6
AT4G28480.1	DNAJ heat shock family protein	>AT4G28480.1 | Symbols: | DNAJ heat shock family protein | chr4:14073310-14075091 FORWARD LENGTH=348	348	38.2	26	34	20	5	10	6
AT5G49360.1	beta-xylosidase 1	>AT5G49360.1 | Symbols: BXL1, ATBXL1 | beta-xylosidase 1 | chr5:20012179-20016659 REVERSE LENGTH=774	774	83.5	13	12	10	8	9	6
AT5G60980.1	Nuclear transport factor 2 (NTF2) family protein with RNA binding (RRM-RBD-RNP motifs) domain	>AT5G60980.1 | Symbols: | Nuclear transport factor 2 (NTF2) family protein with RNA binding (RRM-RBD-RNP motifs) domain | chr5:24543988-24546027 FORWARD LENGTH=459	459	49.4	9	22	9	7	9	6
AT5G60980.2	Nuclear transport factor 2 (NTF2) family protein with RNA binding (RRM-RBD-RNP motifs) domain	>AT5G60980.2 | Symbols: | Nuclear transport factor 2 (NTF2) family protein with RNA binding (RRM-RBD-RNP motifs) domain | chr5:24543988-24546027 FORWARD LENGTH=460	460	49.5	9	22	9	7	9	6
AT2G36620.1	ribosomal protein L24	>AT2G36620.1 | Symbols: RPL24A | ribosomal protein L24 | chr2:15350548-15351819 REVERSE LENGTH=164	164	18.8	14	13	8	6	9	6
AT3G20550.1	SMAD/FHA domain-containing protein	>AT3G20550.1 | Symbols: DDL | SMAD/FHA domain-containing protein | chr3:7174695-7177600 REVERSE LENGTH=314	314	36.9	7	19	12	6	9	6
AT1G32790.1	CTC-interacting domain 11	>AT1G32790.1 | Symbols: CID11 | CTC-interacting domain 11 | chr1:11875174-11877188 REVERSE LENGTH=358	358	38.9	13	16	13	10	8	6
AT3G60245.1	Zinc-binding ribosomal protein family protein	>AT3G60245.1 | Symbols: | Zinc-binding ribosomal protein family protein | chr3:22268803-22269750 FORWARD LENGTH=92	92	10.2	40	40	40	10	8	6
AT2G41475.1	Embryo-specific protein 3, (ATS3)	>AT2G41475.1 | Symbols: | Embryo-specific protein 3, (ATS3) | chr2:17295259-17296329 REVERSE LENGTH=179	179	19.9	20	20	16	9	8	6
ATCG00340.1	Photosystem I, PsaA/PsaB protein	>ATCG00340.1 | Symbols: PSAB | Photosystem I, PsaA/PsaB protein | chrC:37375-39579 REVERSE LENGTH=734	734	82.4	5	7	4	8	8	6
AT1G09560.1	germin-like protein 5	>AT1G09560.1 | Symbols: GLP5 | germin-like protein 5 | chr1:3093896-3094639 FORWARD LENGTH=219	219	22.9	11	11	11	7	8	6
AT1G27930.1	Protein of unknown function (DUF579)	>AT1G27930.1 | Symbols: | Protein of unknown function (DUF579) | chr1:9731510-9732379 REVERSE LENGTH=289	289	32.3	11	14	15	6	8	6
AT2G18510.1	RNA-binding (RRM/RBD/RNP motifs) family protein	>AT2G18510.1 | Symbols: emb2444 | RNA-binding (RRM/RBD/RNP motifs) family protein | chr2:8031554-8033517 REVERSE LENGTH=363	363	39.9	15	15	9	6	8	6
AT2G43750.2	O-acetylserine (thiol) lyase B	>AT2G43750.2 | Symbols: OASB | O-acetylserine (thiol) lyase B | chr2:18129604-18132322 REVERSE LENGTH=392;>AT2G43750.1 | Symbols: OASB, ACS1, CPACS1, ATCS-B | O-acetylserine (thiol) lyase B | chr2:18129604-18132322 REVERSE LENGTH=392	392	41.6	15	23	17	5	8	6
AT3G18890.1	NAD(P)-binding Rossmann-fold superfamily protein	>AT3G18890.1 | Symbols: | NAD(P)-binding Rossmann-fold superfamily protein | chr3:6511169-6514729 FORWARD LENGTH=641	641	68.3	6	24	6	4	8	6
AT3G27230.1	S-adenosyl-L-methionine-dependent methyltransferases superfamily protein	>AT3G27230.1 | Symbols: | S-adenosyl-L-methionine-dependent methyltransferases superfamily protein | chr3:10054224-10055456 FORWARD LENGTH=410	410	45.8	12	18	18	4	8	6
AT5G25610.1	BURP domain-containing protein	>AT5G25610.1 | Symbols: RD22, ATRD22 | BURP domain-containing protein | chr5:8914498-8916684 REVERSE LENGTH=392	392	42.2	8	12	13	4	8	6
AT5G48300.1	ADP glucose pyrophosphorylase 1	>AT5G48300.1 | Symbols: ADG1, APS1 | ADP glucose pyrophosphorylase 1 | chr5:19570326-19572557 FORWARD LENGTH=520	520	56.6	7	14	11	4	8	6
AT4G23630.1	VIRB2-interacting protein 1	>AT4G23630.1 | Symbols: BTI1, RTNLB1 | VIRB2-interacting protein 1 | chr4:12318070-12319574 FORWARD LENGTH=275	275	30.5	9	17	8	3	8	6
AT5G19820.1	ARM repeat superfamily protein	>AT5G19820.1 | Symbols: emb2734 | ARM repeat superfamily protein | chr5:6695731-6701247 REVERSE LENGTH=1116	1116	123.7	3	6	6	3	8	6
AT1G72710.1	casein kinase 1-like protein 2	>AT1G72710.1 | Symbols: CKL2 | casein kinase 1-like protein 2 | chr1:27372553-27376178 FORWARD LENGTH=465	465	51.8	13	10	7	7	7	6
AT3G16780.1	Ribosomal protein L19e family protein	>AT3G16780.1 | Symbols: | Ribosomal protein L19e family protein | chr3:5708982-5710249 FORWARD LENGTH=209	209	24.3	17	17	17	7	7	6
AT4G05410.1	Transducin/WD40 repeat-like superfamily protein	>AT4G05410.1 | Symbols: YAO | Transducin/WD40 repeat-like superfamily protein | chr4:2743229-2745521 REVERSE LENGTH=504	504	56.5	12	15	11	7	7	6
AT2G20260.1	photosystem I subunit E-2	>AT2G20260.1 | Symbols: PSAE-2 | photosystem I subunit E-2 | chr2:8736780-8737644 FORWARD LENGTH=145	145	15.2	29	43	50	6	7	6
AT5G18900.1	2-oxoglutarate (2OG) and Fe(II)-dependent oxygenase superfamily protein	>AT5G18900.1 | Symbols: | 2-oxoglutarate (2OG) and Fe(II)-dependent oxygenase superfamily protein | chr5:6304409-6306166 REVERSE LENGTH=298	298	33	26	26	22	6	7	6
AT1G20200.1	PAM domain (PCI/PINT associated module) protein	>AT1G20200.1 | Symbols: EMB2719, HAP15 | PAM domain (PCI/PINT associated module) protein | chr1:7001409-7004154 REVERSE LENGTH=488	488	55.5	10	12	10	5	7	6
AT1G06460.1	alpha-crystallin domain 32.1	>AT1G06460.1 | Symbols: ACD32.1, ACD31.2 | alpha-crystallin domain 32.1 | chr1:1967308-1969414 REVERSE LENGTH=285	285	31.2	10	14	14	3	7	6
AT1G42550.1	plastid movement impaired1	>AT1G42550.1 | Symbols: PMI1 | plastid movement impaired1 | chr1:15977131-15979734 FORWARD LENGTH=843	843	93.8	5	9	7	3	7	6
AT3G52750.1	Tubulin/FtsZ family protein	>AT3G52750.1 | Symbols: FTSZ2-2 | Tubulin/FtsZ family protein | chr3:19549841-19552435 REVERSE LENGTH=473	473	50.3	5	23	11	3	7	6
AT3G54090.1	fructokinase-like 1	>AT3G54090.1 | Symbols: FLN1 | fructokinase-like 1 | chr3:20028145-20029835 FORWARD LENGTH=471	471	53.7	6	10	13	3	7	6
AT2G43110.1	unknown protein; Has 212 Blast hits to 211 proteins in 96 species: Archae - 0; Bacteria - 6; Metazoa - 62; Fungi - 91; Plants - 31; Viruses - 0; Other Eukaryotes - 22 (source: NCBI BLink).	>AT2G43110.1 | Symbols: | unknown protein; Has 212 Blast hits to 211 proteins in 96 species: Archae - 0; Bacteria - 6; Metazoa - 62; Fungi - 91; Plants - 31; Viruses - 0; Other Eukaryotes - 22 (source: NCBI BLink). | chr2:17922067-17924291 FORWARD LENGTH=288	288	32.6	36	18	16	17	6	6
ATCG00750.1	ribosomal protein S11	>ATCG00750.1 | Symbols: RPS11 | ribosomal protein S11 | chrC:78960-79376 REVERSE LENGTH=138	138	15	34	28	28	8	6	6
AT2G40060.1	Clathrin light chain protein	>AT2G40060.1 | Symbols: | Clathrin light chain protein | chr2:16726564-16728001 FORWARD LENGTH=258	258	28.8	26	21	28	7	6	6
AT2G47510.2	fumarase 1	>AT2G47510.2 | Symbols: FUM1 | fumarase 1 | chr2:19498614-19502020 FORWARD LENGTH=492;>AT2G47510.1 | Symbols: FUM1 | fumarase 1 | chr2:19498614-19502020 FORWARD LENGTH=492	492	53	12	10	15	7	6	6
ATCG00640.1	ribosomal protein L33	>ATCG00640.1 | Symbols: RPL33 | ribosomal protein L33 | chrC:67488-67688 FORWARD LENGTH=66	66	7.7	30	30	30	7	6	6
AT1G78380.1	glutathione S-transferase TAU 19	>AT1G78380.1 | Symbols: ATGSTU19, GST8, GSTU19 | glutathione S-transferase TAU 19 | chr1:29486659-29487819 REVERSE LENGTH=219	219	25.6	17	25	17	4	6	6
AT1G62330.1	O-fucosyltransferase family protein	>AT1G62330.1 | Symbols: | O-fucosyltransferase family protein | chr1:23046965-23050053 FORWARD LENGTH=652	652	73.3	6	7	8	3	6	6
AT4G21960.1	Peroxidase superfamily protein	>AT4G21960.1 | Symbols: PRXR1 | Peroxidase superfamily protein | chr4:11646613-11648312 REVERSE LENGTH=330	330	37.3	10	20	20	3	6	6
AT1G78240.2	S-adenosyl-L-methionine-dependent methyltransferases superfamily protein	>AT1G78240.2 | Symbols: TSD2, QUA2 | S-adenosyl-L-methionine-dependent methyltransferases superfamily protein | chr1:29433173-29435815 REVERSE LENGTH=684;>AT1G78240.1 | Symbols: TSD2, QUA2, OSU1 | S-adenosyl-L-methionine-dependent methyltransferases superfamily protein | chr1:29433173-29435815 REVERSE LENGTH=684	684	77.8	3	9	12	2	6	6
AT2G34810.1	FAD-binding Berberine family protein	>AT2G34810.1 | Symbols: | FAD-binding Berberine family protein | chr2:14685292-14686914 FORWARD LENGTH=540	540	61.3	5	13	10	2	6	6
ATCG00820.1	ribosomal protein S19	>ATCG00820.1 | Symbols: RPS19 | ribosomal protein S19 | chrC:84005-84283 REVERSE LENGTH=92	92	10.6	55	20	55	10	5	6
AT2G38650.1	galacturonosyltransferase 7	>AT2G38650.1 | Symbols: GAUT7, LGT7 | galacturonosyltransferase 7 | chr2:16161856-16165523 REVERSE LENGTH=619;>AT2G38650.2 | Symbols: GAUT7 | galacturonosyltransferase 7 | chr2:16161856-16165523 REVERSE LENGTH=619	619	69.7	6	5	5	9	5	6
AT1G19360.1	Nucleotide-diphospho-sugar transferase family protein	>AT1G19360.1 | Symbols: | Nucleotide-diphospho-sugar transferase family protein | chr1:6690672-6692211 REVERSE LENGTH=428	428	48.2	11	9	14	6	5	6
AT2G21580.1	Ribosomal protein S25 family protein	>AT2G21580.1 | Symbols: | Ribosomal protein S25 family protein | chr2:9236629-9237510 FORWARD LENGTH=108	108	12.1	31	31	38	6	5	6
AT1G76405.2	unknown protein; FUNCTIONS IN: molecular_function unknown; INVOLVED IN: biological_process unknown; LOCATED IN: chloroplast envelope; EXPRESSED IN: 21 plant structures; EXPRESSED DURING: 13 growth stages; BEST Arabidopsis thaliana protein match is: unknown protein (TAIR:AT1G20816.1); Has 52 Blast hits to 52 proteins in 19 species: Archae - 0; Bacteria - 0; Metazoa - 0; Fungi - 0; Plants - 50; Vir…	>AT1G76405.2 | Symbols: | unknown protein; FUNCTIONS IN: molecular_function unknown; INVOLVED IN: biological_process unknown; LOCATED IN: chloroplast envelope; EXPRESSED IN: 21 plant structures; EXPRESSED DURING: 13 growth stages; BEST Arabidopsis thaliana protein match is: unknown protein (TAIR:AT1G20816.1); Has 52 Blast hits to 52 proteins in 19 species: Archae - 0; Bacteria - 0; Metazoa - 0; F…	167	19.4	24	20	28	5	5	6
AT3G08850.1	HEAT repeat ;WD domain, G-beta repeat protein protein	>AT3G08850.1 | Symbols: RAPTOR1B, ATRAPTOR1B, RAPTOR1 | HEAT repeat ;WD domain, G-beta repeat protein protein | chr3:2686978-2694911 REVERSE LENGTH=1344	1344	147.9	4	7	4	5	5	6
AT3G20370.1	TRAF-like family protein	>AT3G20370.1 | Symbols: | TRAF-like family protein | chr3:7105481-7107079 FORWARD LENGTH=379	379	43.4	9	9	13	5	5	6
AT5G16290.2	VALINE-TOLERANT 1	>AT5G16290.2 | Symbols: VAT1 | VALINE-TOLERANT 1 | chr5:5333874-5337387 FORWARD LENGTH=477;>AT5G16290.1 | Symbols: VAT1 | VALINE-TOLERANT 1 | chr5:5333874-5337387 FORWARD LENGTH=477	477	52.3	11	11	11	5	5	6
AT5G22440.2	Ribosomal protein L1p/L10e family	>AT5G22440.2 | Symbols: | Ribosomal protein L1p/L10e family | chr5:7435328-7436486 REVERSE LENGTH=217;>AT5G22440.1 | Symbols: | Ribosomal protein L1p/L10e family | chr5:7435328-7436486 REVERSE LENGTH=217	217	24.5	24	24	24	5	5	6
AT1G75990.1	PAM domain (PCI/PINT associated module) protein	>AT1G75990.1 | Symbols: | PAM domain (PCI/PINT associated module) protein | chr1:28524623-28526718 REVERSE LENGTH=487	487	55.6	7	8	9	4	5	6
AT3G25800.1	protein phosphatase 2A subunit A2	>AT3G25800.1 | Symbols: PDF1, PR 65, PP2AA2 | protein phosphatase 2A subunit A2 | chr3:9422822-9425783 REVERSE LENGTH=587	587	65.6	4	7	9	4	5	6
AT4G12980.1	Auxin-responsive family protein	>AT4G12980.1 | Symbols: | Auxin-responsive family protein | chr4:7589670-7591074 REVERSE LENGTH=394	394	42.2	10	10	15	4	5	6
ATCG00730.1	photosynthetic electron transfer D	>ATCG00730.1 | Symbols: PETD | photosynthetic electron transfer D | chrC:76481-77672 FORWARD LENGTH=160	160	17.4	6	6	6	4	5	6
AT4G00430.1	plasma membrane intrinsic protein 1;4	>AT4G00430.1 | Symbols: TMP-C, PIP1;4, PIP1E | plasma membrane intrinsic protein 1;4 | chr4:186143-187531 REVERSE LENGTH=287	287	30.7	20	23	32	3	5	6
AT5G47190.1	Ribosomal protein L19 family protein	>AT5G47190.1 | Symbols: | Ribosomal protein L19 family protein | chr5:19164432-19166064 REVERSE LENGTH=229	229	25.5	10	13	22	3	5	6
AT3G04650.1	FAD/NAD(P)-binding oxidoreductase family protein	>AT3G04650.1 | Symbols: | FAD/NAD(P)-binding oxidoreductase family protein | chr3:1262017-1264343 FORWARD LENGTH=486	486	52.3	12	11	13	6	4	6
AT2G24270.4	aldehyde dehydrogenase 11A3	>AT2G24270.4 | Symbols: ALDH11A3 | aldehyde dehydrogenase 11A3 | chr2:10327109-10329601 REVERSE LENGTH=503	503	53.8	4	7	12	5	4	6
AT4G31300.2	N-terminal nucleophile aminohydrolases (Ntn hydrolases) superfamily protein	>AT4G31300.2 | Symbols: PBA1 | N-terminal nucleophile aminohydrolases (Ntn hydrolases) superfamily protein | chr4:15188927-15190935 FORWARD LENGTH=234	234	25.3	22	16	22	5	4	6
AT1G26630.1	Eukaryotic translation initiation factor 5A-1 (eIF-5A 1) protein	>AT1G26630.1 | Symbols: FBR12, ATELF5A-2, ELF5A-2 | Eukaryotic translation initiation factor 5A-1 (eIF-5A 1) protein | chr1:9205968-9207098 FORWARD LENGTH=159	159	17.1	19	19	19	4	4	6
AT1G79930.1	heat shock protein 91	>AT1G79930.1 | Symbols: HSP91 | heat shock protein 91 | chr1:30063781-30067067 REVERSE LENGTH=831	831	91.7	5	3	9	3	4	6
AT2G33120.2	synaptobrevin-related protein 1	>AT2G33120.2 | Symbols: SAR1, VAMP722, ATVAMP722 | synaptobrevin-related protein 1 | chr2:14043785-14045337 REVERSE LENGTH=229	229	25.8	16	16	16	3	4	6
AT3G10350.1	P-loop containing nucleoside triphosphate hydrolases superfamily protein	>AT3G10350.1 | Symbols: | P-loop containing nucleoside triphosphate hydrolases superfamily protein | chr3:3208310-3210678 FORWARD LENGTH=411	411	44.7	7	9	13	3	4	6
AT3G47650.1	DnaJ/Hsp40 cysteine-rich domain superfamily protein	>AT3G47650.1 | Symbols: | DnaJ/Hsp40 cysteine-rich domain superfamily protein | chr3:17569576-17570262 FORWARD LENGTH=136	136	14.5	40	40	40	3	4	6
AT4G17530.1	RAB GTPase homolog 1C	>AT4G17530.1 | Symbols: RAB1C, ATRAB1C, ATRABD2C | RAB GTPase homolog 1C | chr4:9773721-9775424 REVERSE LENGTH=202	202	22.3	19	19	19	3	4	6
AT4G33250.1	eukaryotic translation initiation factor 3K	>AT4G33250.1 | Symbols: EIF3K, TIF3K1, ATTIF3K1 | eukaryotic translation initiation factor 3K | chr4:16039066-16040617 REVERSE LENGTH=226	226	25.7	14	19	14	3	4	6
AT1G68530.1	3-ketoacyl-CoA synthase 6	>AT1G68530.1 | Symbols: CUT1, POP1, CER6, G2, KCS6 | 3-ketoacyl-CoA synthase 6 | chr1:25712881-25714733 REVERSE LENGTH=497	497	56.4	4	8	12	2	4	6
AT2G30490.1	cinnamate-4-hydroxylase	>AT2G30490.1 | Symbols: ATC4H, C4H, CYP73A5, REF3 | cinnamate-4-hydroxylase | chr2:12993861-12995683 REVERSE LENGTH=505	505	57.8	3	11	9	2	4	6
AT3G18820.1	RAB GTPase homolog G3F	>AT3G18820.1 | Symbols: ATRABG3F, ATRAB7B, RAB71, RABG3F, RAB7B | RAB GTPase homolog G3F | chr3:6484266-6486005 FORWARD LENGTH=206	206	23.1	10	17	27	2	4	6
AT2G44610.1	Ras-related small GTP-binding family protein	>AT2G44610.1 | Symbols: RAB6, ATRABH1B, ATRAB6A, RAB6A | Ras-related small GTP-binding family protein | chr2:18411778-18413883 REVERSE LENGTH=208	208	23.1	5	9	14	1	4	6
AT3G61440.1	cysteine synthase C1	>AT3G61440.1 | Symbols: ATCYSC1, ARATH;BSAS3;1, CYSC1 | cysteine synthase C1 | chr3:22735885-22737792 FORWARD LENGTH=368	368	39.9		9	11		4	6
AT1G68830.1	STT7 homolog STN7	>AT1G68830.1 | Symbols: STN7 | STT7 homolog STN7 | chr1:25872654-25875473 REVERSE LENGTH=562	562	63.2	6	4	9	5	3	6
AT3G16640.1	translationally controlled tumor protein	>AT3G16640.1 | Symbols: TCTP | translationally controlled tumor protein | chr3:5669709-5670729 REVERSE LENGTH=168	168	18.9	22	15	22	5	3	6
AT3G28460.1	methyltransferases	>AT3G28460.1 | Symbols: | methyltransferases | chr3:10672673-10674297 REVERSE LENGTH=314	314	34.8	10	11	14	5	3	6
AT1G04910.1	O-fucosyltransferase family protein	>AT1G04910.1 | Symbols: | O-fucosyltransferase family protein | chr1:1388101-1391074 REVERSE LENGTH=519	519	59	8	8	6	4	3	6
AT1G68590.1	Ribosomal protein PSRP-3/Ycf65	>AT1G68590.1 | Symbols: | Ribosomal protein PSRP-3/Ycf65 | chr1:25757593-25758169 REVERSE LENGTH=166	166	18.5	16	16	32	4	3	6
AT3G44330.1	INVOLVED IN: protein processing; LOCATED IN: mitochondrion, endoplasmic reticulum, plasma membrane, vacuole; EXPRESSED IN: 25 plant structures; EXPRESSED DURING: 13 growth stages; CONTAINS InterPro DOMAIN/s: Nicalin (InterPro:IPR016574), EF-Hand 1, calcium-binding site (InterPro:IPR018247), Nicastrin (InterPro:IPR008710); Has 245 Blast hits to 243 proteins in 99 species: Archae - 6; Bacteria - 10…	>AT3G44330.1 | Symbols: | INVOLVED IN: protein processing; LOCATED IN: mitochondrion, endoplasmic reticulum, plasma membrane, vacuole; EXPRESSED IN: 25 plant structures; EXPRESSED DURING: 13 growth stages; CONTAINS InterPro DOMAIN/s: Nicalin (InterPro:IPR016574), EF-Hand 1, calcium-binding site (InterPro:IPR018247), Nicastrin (InterPro:IPR008710); Has 245 Blast hits to 243 proteins in 99 species:…	565	62.2	5	5	10	4	3	6
AT1G11260.1	sugar transporter 1	>AT1G11260.1 | Symbols: STP1, ATSTP1 | sugar transporter 1 | chr1:3777460-3780133 FORWARD LENGTH=522	522	57.6	6	5	8	3	3	6
AT3G10090.1	Nucleic acid-binding, OB-fold-like protein	>AT3G10090.1 | Symbols: | Nucleic acid-binding, OB-fold-like protein | chr3:3108960-3109154 REVERSE LENGTH=64;>AT5G03850.1 | Symbols: | Nucleic acid-binding, OB-fold-like protein | chr5:1028542-1028736 REVERSE LENGTH=64	64	7.4	19	19	19	3	3	6
AT4G12800.1	photosystem I subunit l	>AT4G12800.1 | Symbols: PSAL | photosystem I subunit l | chr4:7521469-7522493 FORWARD LENGTH=219	219	23	12	12	30	3	3	6
AT1G70940.1	Auxin efflux carrier family protein	>AT1G70940.1 | Symbols: PIN3, ATPIN3 | Auxin efflux carrier family protein | chr1:26743170-26745871 FORWARD LENGTH=640	640	69.4	4	6	8	2	3	6
AT2G30110.1	ubiquitin-activating enzyme 1	>AT2G30110.1 | Symbols: ATUBA1, MOS5, UBA1 | ubiquitin-activating enzyme 1 | chr2:12852632-12857369 REVERSE LENGTH=1080	1080	120.2	2	4	5	2	3	6
AT5G59880.1	actin depolymerizing factor 3	>AT5G59880.1 | Symbols: ADF3 | actin depolymerizing factor 3 | chr5:24120382-24121628 FORWARD LENGTH=139	139	15.9	24	24	29	2	3	6
AT1G16700.1	Alpha-helical ferredoxin	>AT1G16700.1 | Symbols: | Alpha-helical ferredoxin | chr1:5710012-5711694 FORWARD LENGTH=222	222	25.4	4	7	22	1	3	6
AT3G46970.1	alpha-glucan phosphorylase 2	>AT3G46970.1 | Symbols: ATPHS2, PHS2 | alpha-glucan phosphorylase 2 | chr3:17301625-17306111 REVERSE LENGTH=841	841	95.1	2	5	6	1	3	6
AT4G24330.1	Protein of unknown function (DUF1682)	>AT4G24330.1 | Symbols: | Protein of unknown function (DUF1682) | chr4:12603848-12606229 REVERSE LENGTH=478	478	53.9	2	4	10	1	3	6
AT2G20360.1	NAD(P)-binding Rossmann-fold superfamily protein	>AT2G20360.1 | Symbols: | NAD(P)-binding Rossmann-fold superfamily protein | chr2:8786070-8789098 FORWARD LENGTH=402	402	43.9		8	15		3	6
AT5G27540.1	MIRO-related GTP-ase 1	>AT5G27540.1 | Symbols: MIRO1, emb2473 | MIRO-related GTP-ase 1 | chr5:9722816-9727112 FORWARD LENGTH=648;>AT5G27540.2 | Symbols: MIRO1 | MIRO-related GTP-ase 1 | chr5:9722816-9727112 FORWARD LENGTH=648	648	72.3		7	13		3	6
AT5G07440.2	glutamate dehydrogenase 2	>AT5G07440.2 | Symbols: GDH2 | glutamate dehydrogenase 2 | chr5:2356153-2358012 FORWARD LENGTH=411;>AT5G07440.1 | Symbols: GDH2 | glutamate dehydrogenase 2 | chr5:2356153-2358012 FORWARD LENGTH=411	411	44.7	15	10	17	8	2	6
AT2G26910.1	pleiotropic drug resistance 4	>AT2G26910.1 | Symbols: PDR4, ATPDR4 | pleiotropic drug resistance 4 | chr2:11481623-11487874 FORWARD LENGTH=1420	1420	161.2	2	1	2	6	2	6
AT2G45810.1	DEA(D/H)-box RNA helicase family protein	>AT2G45810.1 | Symbols: | DEA(D/H)-box RNA helicase family protein | chr2:18859836-18862318 FORWARD LENGTH=528	528	60.4	9	2	9	3	2	6
AT3G20000.1	translocase of the outer mitochondrial membrane 40	>AT3G20000.1 | Symbols: TOM40 | translocase of the outer mitochondrial membrane 40 | chr3:6967685-6970247 FORWARD LENGTH=309	309	34.2	9	4	16	3	2	6
AT4G18600.1	SCAR family protein	>AT4G18600.1 | Symbols: WAVE5, ATSCAR-LIKE, SCARL | SCAR family protein | chr4:10239947-10247372 REVERSE LENGTH=2028	2028	222	2	2	3	3	2	6
AT1G13930.2	Involved in response to salt stress. Knockout mutants are hypersensitive to salt stress.	>AT1G13930.2 | Symbols: | Involved in response to salt stress. Knockout mutants are hypersensitive to salt stress. | chr1:4761091-4761558 FORWARD LENGTH=155;>AT1G13930.1 | Symbols: | Involved in response to salt stress. Knockout mutants are hypersensitive to salt stress. | chr1:4761091-4761558 FORWARD LENGTH=155;>AT1G13930.3 | Symbols: | Involved in response to salt stress. Knockout mutants are h…	155	16.2	16	14	28	2	2	6
AT5G09900.1	26S proteasome regulatory subunit, putative (RPN5)	>AT5G09900.1 | Symbols: EMB2107, RPN5A, MSA | 26S proteasome regulatory subunit, putative (RPN5) | chr5:3089462-3092434 REVERSE LENGTH=442	442	50.8	7	5	14	2	2	6
AT5G58870.1	FTSH protease 9	>AT5G58870.1 | Symbols: ftsh9 | FTSH protease 9 | chr5:23770080-23773719 REVERSE LENGTH=806	806	87.8	1	2	5	1	2	6
AT1G73440.1	calmodulin-related	>AT1G73440.1 | Symbols: | calmodulin-related | chr1:27611418-27612182 FORWARD LENGTH=254	254	28.2	3	3	3	5	1	6
AT4G00165.2	Bifunctional inhibitor/lipid-transfer protein/seed storage 2S albumin superfamily protein	>AT4G00165.2 | Symbols: | Bifunctional inhibitor/lipid-transfer protein/seed storage 2S albumin superfamily protein | chr4:69433-69819 REVERSE LENGTH=128;>AT4G00165.1 | Symbols: | Bifunctional inhibitor/lipid-transfer protein/seed storage 2S albumin superfamily protein | chr4:69433-69819 REVERSE LENGTH=128	128	13.3	30	22	41	4	1	6
AT1G50200.1	Alanyl-tRNA synthetase	>AT1G50200.1 | Symbols: ALATS, ACD | Alanyl-tRNA synthetase | chr1:18591429-18598311 REVERSE LENGTH=1003	1003	110.4	4	1	4	3	1	6
AT3G48000.1	aldehyde dehydrogenase 2B4	>AT3G48000.1 | Symbols: ALDH2B4, ALDH2, ALDH2A | aldehyde dehydrogenase 2B4 | chr3:17717082-17719843 REVERSE LENGTH=538	538	58.6	4	2	10	2	1	6
AT3G52200.2	Dihydrolipoamide acetyltransferase, long form protein	>AT3G52200.2 | Symbols: LTA3 | Dihydrolipoamide acetyltransferase, long form protein | chr3:19360317-19366091 FORWARD LENGTH=713	713	77.8	6	1	10	2	1	6
AT4G36480.2	long-chain base1	>AT4G36480.2 | Symbols: ATLCB1, LCB1, EMB2779, FBR11 | long-chain base1 | chr4:17218598-17221124 FORWARD LENGTH=482;>AT4G36480.1 | Symbols: ATLCB1, LCB1, EMB2779, FBR11 | long-chain base1 | chr4:17218598-17221124 FORWARD LENGTH=482	482	53.1	5	3	10	2	1	6
AT5G56350.1	Pyruvate kinase family protein	>AT5G56350.1 | Symbols: | Pyruvate kinase family protein | chr5:22820254-22822529 REVERSE LENGTH=498	498	54.4	1	2	9	2	1	6
AT1G22610.1	C2 calcium/lipid-binding plant phosphoribosyltransferase family protein	>AT1G22610.1 | Symbols: | C2 calcium/lipid-binding plant phosphoribosyltransferase family protein | chr1:7994478-7997567 FORWARD LENGTH=1029	1029	118.3	1	1	6	1	1	6
AT1G79560.1	FTSH protease 12	>AT1G79560.1 | Symbols: EMB156, EMB36, EMB1047, FTSH12 | FTSH protease 12 | chr1:29926976-29932308 FORWARD LENGTH=1008	1008	115	1	2	5	1	1	6
AT1G17745.2	D-3-phosphoglycerate dehydrogenase	>AT1G17745.2 | Symbols: PGDH | D-3-phosphoglycerate dehydrogenase | chr1:6101157-6104979 FORWARD LENGTH=651	651	69.7	2		5	2		6
AT2G30970.1	aspartate aminotransferase 1	>AT2G30970.1 | Symbols: ASP1 | aspartate aminotransferase 1 | chr2:13179012-13181686 FORWARD LENGTH=430;>AT2G30970.2 | Symbols: ASP1 | aspartate aminotransferase 1 | chr2:13179012-13181686 FORWARD LENGTH=430	430	47.7	4		15	1		6
AT4G32070.1	Octicosapeptide/Phox/Bem1p (PB1) domain-containing protein / tetratricopeptide repeat (TPR)-containing protein	>AT4G32070.1 | Symbols: Phox4 | Octicosapeptide/Phox/Bem1p (PB1) domain-containing protein / tetratricopeptide repeat (TPR)-containing protein | chr4:15504662-15507097 REVERSE LENGTH=811	811	91.2	25	25	6	24	27	5
AT3G49120.1	peroxidase CB	>AT3G49120.1 | Symbols: ATPERX34, PERX34, PRXCB, ATPCB, PRX34 | peroxidase CB | chr3:18207819-18210041 FORWARD LENGTH=353	353	38.8	9	11	8	12	22	5
AT4G00230.1	xylem serine peptidase 1	>AT4G00230.1 | Symbols: XSP1 | xylem serine peptidase 1 | chr4:93935-97289 FORWARD LENGTH=749	749	80.3	10	16	4	14	21	5
AT3G42170.1	BED zinc finger ;hAT family dimerisation domain	>AT3G42170.1 | Symbols: | BED zinc finger ;hAT family dimerisation domain | chr3:14321838-14323928 FORWARD LENGTH=696	696	78.8	22	26	10	12	17	5
AT1G21690.3	ATPase family associated with various cellular activities (AAA)	>AT1G21690.3 | Symbols: EMB1968 | ATPase family associated with various cellular activities (AAA) | chr1:7615675-7618421 FORWARD LENGTH=341	341	38	30	31	20	13	14	5
AT3G02060.1	DEAD/DEAH box helicase, putative	>AT3G02060.1 | Symbols: | DEAD/DEAH box helicase, putative | chr3:354409-358319 FORWARD LENGTH=823	823	93.9	10	16	6	10	14	5
AT2G23080.1	Protein kinase superfamily protein	>AT2G23080.1 | Symbols: | Protein kinase superfamily protein | chr2:9827228-9829343 FORWARD LENGTH=333	333	39.3	22	26	20	9	13	5
AT5G02530.1	RNA-binding (RRM/RBD/RNP motifs) family protein	>AT5G02530.1 | Symbols: | RNA-binding (RRM/RBD/RNP motifs) family protein | chr5:564332-565776 REVERSE LENGTH=292	292	30.8	10	20	7	6	13	5
AT2G20020.1	RNA-binding CRS1 / YhbY (CRM) domain-containing protein	>AT2G20020.1 | Symbols: CAF1, ATCAF1 | RNA-binding CRS1 / YhbY (CRM) domain-containing protein | chr2:8644464-8647090 FORWARD LENGTH=701	701	79	12	11	4	15	12	5
AT2G30260.1	U2 small nuclear ribonucleoprotein B	>AT2G30260.1 | Symbols: U2B'' | U2 small nuclear ribonucleoprotein B | chr2:12905557-12907434 REVERSE LENGTH=232	232	26.2	29	23	15	10	12	5
AT1G47600.1	beta glucosidase 34	>AT1G47600.1 | Symbols: BGLU34, TGG4 | beta glucosidase 34 | chr1:17491771-17494589 FORWARD LENGTH=511	511	57.5	18	21	7	9	12	5
AT1G51470.1	beta glucosidase 35	>AT1G51470.1 | Symbols: BGLU35, TGG5 | beta glucosidase 35 | chr1:19087424-19090248 FORWARD LENGTH=511	511	57.4	18	21	7	9	12	5
AT5G22330.1	P-loop containing nucleoside triphosphate hydrolases superfamily protein	>AT5G22330.1 | Symbols: ATTIP49A, RIN1 | P-loop containing nucleoside triphosphate hydrolases superfamily protein | chr5:7391026-7394071 REVERSE LENGTH=458	458	50.3	7	17	10	4	12	5
AT5G02310.1	proteolysis 6	>AT5G02310.1 | Symbols: PRT6 | proteolysis 6 | chr5:474279-482552 FORWARD LENGTH=2006	2006	223.8	2	3	2	3	12	5
AT1G50920.1	Nucleolar GTP-binding protein	>AT1G50920.1 | Symbols: | Nucleolar GTP-binding protein | chr1:18870555-18872570 FORWARD LENGTH=671	671	76.8	12	13	7	10	11	5
AT3G04930.1	DNA-binding storekeeper protein-related transcriptional regulator	>AT3G04930.1 | Symbols: | DNA-binding storekeeper protein-related transcriptional regulator | chr3:1363029-1364399 FORWARD LENGTH=456	456	49.7	8	8	10	6	11	5
AT1G30440.1	Phototropic-responsive NPH3 family protein	>AT1G30440.1 | Symbols: | Phototropic-responsive NPH3 family protein | chr1:10759475-10762199 FORWARD LENGTH=665	665	73.4	9	16	8	5	11	5
AT2G02100.1	low-molecular-weight cysteine-rich 69	>AT2G02100.1 | Symbols: LCR69, PDF2.2 | low-molecular-weight cysteine-rich 69 | chr2:528397-528885 FORWARD LENGTH=77	77	8.5	34	34	34	5	11	5
AT5G19220.1	ADP glucose pyrophosphorylase large subunit 1	>AT5G19220.1 | Symbols: ADG2, APL1 | ADP glucose pyrophosphorylase large subunit 1 | chr5:6463931-6466775 REVERSE LENGTH=522	522	57.6	6	18	13	3	11	5
AT5G14920.1	Gibberellin-regulated family protein	>AT5G14920.1 | Symbols: | Gibberellin-regulated family protein | chr5:4826598-4827761 FORWARD LENGTH=275	275	29.1	15	15	11	10	10	5
AT5G19110.1	Eukaryotic aspartyl protease family protein	>AT5G19110.1 | Symbols: | Eukaryotic aspartyl protease family protein | chr5:6411720-6413170 REVERSE LENGTH=405	405	43.3	21	21	14	10	10	5
AT1G76880.1	Duplicated homeodomain-like superfamily protein	>AT1G76880.1 | Symbols: | Duplicated homeodomain-like superfamily protein | chr1:28865594-28867931 FORWARD LENGTH=603	603	67.8	8	10	6	11	9	5
AT5G46890.1	Bifunctional inhibitor/lipid-transfer protein/seed storage 2S albumin superfamily protein	>AT5G46890.1 | Symbols: | Bifunctional inhibitor/lipid-transfer protein/seed storage 2S albumin superfamily protein | chr5:19036437-19036820 REVERSE LENGTH=127	127	13.4	19	19	19	8	9	5
AT1G80030.3	Molecular chaperone Hsp40/DnaJ family protein	>AT1G80030.3 | Symbols: | Molecular chaperone Hsp40/DnaJ family protein | chr1:30105398-30108873 REVERSE LENGTH=500;>AT1G80030.1 | Symbols: | Molecular chaperone Hsp40/DnaJ family protein | chr1:30105398-30108873 REVERSE LENGTH=500;>AT1G80030.2 | Symbols: | Molecular chaperone Hsp40/DnaJ family protein | chr1:30105398-30108873 REVERSE LENGTH=500	500	53.8	17	23	9	6	9	5
AT1G29940.1	nuclear RNA polymerase A2	>AT1G29940.1 | Symbols: NRPA2 | nuclear RNA polymerase A2 | chr1:10479322-10486670 REVERSE LENGTH=1178	1178	132.3	5	6	4	5	9	5
AT5G04970.1	Plant invertase/pectin methylesterase inhibitor superfamily	>AT5G04970.1 | Symbols: | Plant invertase/pectin methylesterase inhibitor superfamily | chr5:1464262-1467001 REVERSE LENGTH=624	624	68.1	3	7	5	5	9	5
AT5G11240.1	transducin family protein / WD-40 repeat family protein	>AT5G11240.1 | Symbols: | transducin family protein / WD-40 repeat family protein | chr5:3582949-3586782 FORWARD LENGTH=615	615	66.8	11	12	7	9	8	5
AT1G52930.1	Ribosomal RNA processing Brix domain protein	>AT1G52930.1 | Symbols: | Ribosomal RNA processing Brix domain protein | chr1:19711261-19713103 FORWARD LENGTH=320	320	36.7	13	13	8	8	8	5
AT5G40490.1	RNA-binding (RRM/RBD/RNP motifs) family protein	>AT5G40490.1 | Symbols: | RNA-binding (RRM/RBD/RNP motifs) family protein | chr5:16225483-16227423 FORWARD LENGTH=423	423	42.4	33	28	12	8	8	5
AT1G02335.1	germin-like protein subfamily 2 member 2 precursor	>AT1G02335.1 | Symbols: GL22 | germin-like protein subfamily 2 member 2 precursor | chr1:463979-464876 REVERSE LENGTH=219	219	23.4	7	11	7	6	8	5
AT4G01130.1	GDSL-like Lipase/Acylhydrolase superfamily protein	>AT4G01130.1 | Symbols: | GDSL-like Lipase/Acylhydrolase superfamily protein | chr4:485868-488007 FORWARD LENGTH=382	382	42	13	15	8	6	8	5
AT3G23070.1	CRM family member 3A	>AT3G23070.1 | Symbols: ATCFM3A, CFM3A | CRM family member 3A | chr3:8203548-8207243 FORWARD LENGTH=881	881	100.1	4	8	4	4	8	5
AT5G02610.2	Ribosomal L29 family protein	>AT5G02610.2 | Symbols: | Ribosomal L29 family protein | chr5:587611-588547 FORWARD LENGTH=146	146	17	12	19	19	3	8	5
AT5G46430.1	Ribosomal protein L32e	>AT5G46430.1 | Symbols: | Ribosomal protein L32e | chr5:18833429-18834409 FORWARD LENGTH=133;>AT5G46430.2 | Symbols: | Ribosomal protein L32e | chr5:18833429-18834409 FORWARD LENGTH=133	133	15.5	35	21	35	9	7	5
AT1G79200.1	unknown protein; Has 30201 Blast hits to 17322 proteins in 780 species: Archae - 12; Bacteria - 1396; Metazoa - 17338; Fungi - 3422; Plants - 5037; Viruses - 0; Other Eukaryotes - 2996 (source: NCBI BLink).	>AT1G79200.1 | Symbols: | unknown protein; Has 30201 Blast hits to 17322 proteins in 780 species: Archae - 12; Bacteria - 1396; Metazoa - 17338; Fungi - 3422; Plants - 5037; Viruses - 0; Other Eukaryotes - 2996 (source: NCBI BLink). | chr1:29794404-29795711 FORWARD LENGTH=159	159	19.1	38	28	14	8	7	5
AT3G18165.1	modifier of snc1,4	>AT3G18165.1 | Symbols: MOS4 | modifier of snc1,4 | chr3:6223248-6225076 FORWARD LENGTH=253	253	29.7	15	18	13	7	7	5
AT5G20630.1	germin 3	>AT5G20630.1 | Symbols: GLP3, GLP3A, GLP3B, ATGER3, GER3 | germin 3 | chr5:6975315-6975950 REVERSE LENGTH=211	211	21.8	20	20	31	6	7	5
AT2G45740.1	peroxin 11D	>AT2G45740.1 | Symbols: PEX11D | peroxin 11D | chr2:18839865-18841102 FORWARD LENGTH=236;>AT2G45740.2 | Symbols: PEX11D | peroxin 11D | chr2:18839865-18841102 FORWARD LENGTH=236;>AT2G45740.3 | Symbols: PEX11D | peroxin 11D | chr2:18839865-18841102 FORWARD LENGTH=236	236	25.9	19	19	24	5	7	5
AT3G12080.1	GTP-binding family protein	>AT3G12080.1 | Symbols: emb2738 | GTP-binding family protein | chr3:3847851-3851980 FORWARD LENGTH=663	663	73.1	8	10	7	5	7	5
AT4G16150.1	calmodulin binding;transcription regulators	>AT4G16150.1 | Symbols: | calmodulin binding;transcription regulators | chr4:9148225-9153048 FORWARD LENGTH=923	923	104.8	8	9	7	4	7	5
AT5G54500.1	flavodoxin-like quinone reductase 1	>AT5G54500.1 | Symbols: FQR1 | flavodoxin-like quinone reductase 1 | chr5:22124674-22126256 FORWARD LENGTH=204	204	21.8	13	18	26	4	7	5
AT4G29830.1	Transducin/WD40 repeat-like superfamily protein	>AT4G29830.1 | Symbols: VIP3 | Transducin/WD40 repeat-like superfamily protein | chr4:14597728-14599157 FORWARD LENGTH=321	321	34.2	10	17	13	3	7	5
AT5G43780.1	Pseudouridine synthase/archaeosine transglycosylase-like family protein	>AT5G43780.1 | Symbols: APS4 | Pseudouridine synthase/archaeosine transglycosylase-like family protein | chr5:17589631-17591480 REVERSE LENGTH=469	469	52.1	2	7	7	3	7	5
AT3G11400.2	eukaryotic translation initiation factor 3G1	>AT3G11400.2 | Symbols: EIF3G1, ATEIF3G1 | eukaryotic translation initiation factor 3G1 | chr3:3578536-3580366 FORWARD LENGTH=321	321	35.6	12	16	10	2	7	5
AT5G20840.1	Phosphoinositide phosphatase family protein	>AT5G20840.1 | Symbols: | Phosphoinositide phosphatase family protein | chr5:7061638-7068572 REVERSE LENGTH=831	831	94	12	9	7	8	6	5
AT5G26670.1	Pectinacetylesterase family protein	>AT5G26670.1 | Symbols: | Pectinacetylesterase family protein | chr5:9318456-9320816 FORWARD LENGTH=416	416	46.5	17	14	15	8	6	5
AT5G13450.1	delta subunit of Mt ATP synthase	>AT5G13450.1 | Symbols: ATP5 | delta subunit of Mt ATP synthase | chr5:4310558-4311941 REVERSE LENGTH=238	238	26.3	23	31	31	6	6	5
AT5G54270.1	light-harvesting chlorophyll B-binding protein 3	>AT5G54270.1 | Symbols: LHCB3, LHCB3*1 | light-harvesting chlorophyll B-binding protein 3 | chr5:22038424-22039383 FORWARD LENGTH=265	265	28.7	21	21	8	6	6	5
AT1G18150.2	Protein kinase superfamily protein	>AT1G18150.2 | Symbols: ATMPK8 | Protein kinase superfamily protein | chr1:6244641-6247582 REVERSE LENGTH=589;>AT1G18150.3 | Symbols: ATMPK8 | Protein kinase superfamily protein | chr1:6244641-6247582 REVERSE LENGTH=589;>AT1G18150.1 | Symbols: ATMPK8 | Protein kinase superfamily protein | chr1:6244641-6247582 REVERSE LENGTH=589	589	66.2	7	8	9	5	6	5
AT1G28110.2	serine carboxypeptidase-like 45	>AT1G28110.2 | Symbols: SCPL45 | serine carboxypeptidase-like 45 | chr1:9804153-9806832 REVERSE LENGTH=461;>AT1G28110.1 | Symbols: SCPL45 | serine carboxypeptidase-like 45 | chr1:9804153-9806832 REVERSE LENGTH=461	461	51.8	7	10	10	5	6	5
AT1G73670.1	MAP kinase 15	>AT1G73670.1 | Symbols: ATMPK15, MPK15 | MAP kinase 15 | chr1:27700212-27703168 FORWARD LENGTH=576	576	65.2	6	7	9	5	6	5
AT3G48750.1	cell division control 2	>AT3G48750.1 | Symbols: CDKA;1, CDC2AAT, CDK2, CDC2, CDC2A, CDKA1 | cell division control 2 | chr3:18072238-18074296 FORWARD LENGTH=294	294	34	12	15	12	5	6	5
AT4G14342.1	Splicing factor 3B subunit 5/RDS3 complex subunit 10	>AT4G14342.1 | Symbols: | Splicing factor 3B subunit 5/RDS3 complex subunit 10 | chr4:8253789-8255405 REVERSE LENGTH=87	87	10.2	23	23	23	5	6	5
AT1G21600.2	plastid transcriptionally active 6	>AT1G21600.2 | Symbols: PTAC6 | plastid transcriptionally active 6 | chr1:7571514-7573782 REVERSE LENGTH=328;>AT1G21600.1 | Symbols: PTAC6 | plastid transcriptionally active 6 | chr1:7571514-7573782 REVERSE LENGTH=328	328	37.4	15	15	15	4	6	5
AT1G50360.1	P-loop containing nucleoside triphosphate hydrolases superfamily protein	>AT1G50360.1 | Symbols: VIIIA, ATVIIIA | P-loop containing nucleoside triphosphate hydrolases superfamily protein | chr1:18650688-18657106 FORWARD LENGTH=1153	1153	129.9	4	5	5	4	6	5
AT3G63520.1	carotenoid cleavage dioxygenase 1	>AT3G63520.1 | Symbols: CCD1, ATCCD1, ATNCED1, NCED1 | carotenoid cleavage dioxygenase 1 | chr3:23452940-23455896 FORWARD LENGTH=538	538	60.9	6	11	11	4	6	5
AT4G35060.1	Heavy metal transport/detoxification superfamily protein	>AT4G35060.1 | Symbols: HIPP25 | Heavy metal transport/detoxification superfamily protein | chr4:16685874-16686419 REVERSE LENGTH=153	153	17.2	24	24	24	3	6	5
AT5G13000.1	glucan synthase-like 12	>AT5G13000.1 | Symbols: ATGSL12, gsl12 | glucan synthase-like 12 | chr5:4110445-4121202 REVERSE LENGTH=1955	1955	226	2	3	3	3	6	5
AT2G41560.1	autoinhibited Ca(2+)-ATPase, isoform 4	>AT2G41560.1 | Symbols: ACA4 | autoinhibited Ca(2+)-ATPase, isoform 4 | chr2:17332256-17337179 REVERSE LENGTH=1030	1030	112.7	2	4	5	2	6	5
AT5G14520.1	pescadillo-related	>AT5G14520.1 | Symbols: | pescadillo-related | chr5:4680789-4684330 REVERSE LENGTH=590	590	67.9	11	14	7	8	5	5
AT3G06530.2	ARM repeat superfamily protein	>AT3G06530.2 | Symbols: | ARM repeat superfamily protein | chr3:2022596-2033637 FORWARD LENGTH=2199	2199	246.2	3	2	3	7	5	5
AT3G56910.1	plastid-specific 50S ribosomal protein 5	>AT3G56910.1 | Symbols: PSRP5 | plastid-specific 50S ribosomal protein 5 | chr3:21069558-21070257 REVERSE LENGTH=148	148	16.4	27	23	23	7	5	5
AT4G39040.1	RNA-binding CRS1 / YhbY (CRM) domain protein	>AT4G39040.1 | Symbols: | RNA-binding CRS1 / YhbY (CRM) domain protein | chr4:18189249-18190535 REVERSE LENGTH=296	296	33.3	17	17	24	7	5	5
AT3G19390.1	Granulin repeat cysteine protease family protein	>AT3G19390.1 | Symbols: | Granulin repeat cysteine protease family protein | chr3:6723024-6724768 FORWARD LENGTH=452	452	49.3	17	13	17	6	5	5
AT4G30720.1	FAD/NAD(P)-binding oxidoreductase family protein	>AT4G30720.1 | Symbols: | FAD/NAD(P)-binding oxidoreductase family protein | chr4:14972212-14975461 REVERSE LENGTH=707	707	77	11	11	11	6	5	5
AT3G49960.1	Peroxidase superfamily protein	>AT3G49960.1 | Symbols: | Peroxidase superfamily protein | chr3:18524313-18525610 REVERSE LENGTH=329	329	35.7	13	10	10	5	5	5
AT5G08650.1	Small GTP-binding protein	>AT5G08650.1 | Symbols: | Small GTP-binding protein | chr5:2806533-2813220 REVERSE LENGTH=681	681	75.4	9	7	9	5	5	5
AT5G25754.1	RNA polymerase I-associated factor PAF67	>AT5G25754.1 | Symbols: | RNA polymerase I-associated factor PAF67 | chr5:8953564-8955511 FORWARD LENGTH=514;>AT5G25757.1 | Symbols: | RNA polymerase I-associated factor PAF67 | chr5:8965515-8967460 REVERSE LENGTH=514	514	60.1	5	8	9	5	5	5
AT3G66654.2	Cyclophilin-like peptidyl-prolyl cis-trans isomerase family protein	>AT3G66654.2 | Symbols: | Cyclophilin-like peptidyl-prolyl cis-trans isomerase family protein | chr3:2088694-2090297 FORWARD LENGTH=236;>AT3G66654.3 | Symbols: | Cyclophilin-like peptidyl-prolyl cis-trans isomerase family protein | chr3:2088694-2090297 FORWARD LENGTH=236;>AT3G66654.1 | Symbols: | Cyclophilin-like peptidyl-prolyl cis-trans isomerase family protein | chr3:2088694-2090297 FORWARD LE…	236	26.4	19	31	27	4	5	5
AT5G13140.1	Pollen Ole e 1 allergen and extensin family protein	>AT5G13140.1 | Symbols: | Pollen Ole e 1 allergen and extensin family protein | chr5:4170688-4171744 REVERSE LENGTH=267	267	29.8	14	14	14	4	5	5
AT1G74310.1	heat shock protein 101	>AT1G74310.1 | Symbols: ATHSP101, HSP101, HOT1 | heat shock protein 101 | chr1:27936715-27939862 REVERSE LENGTH=911	911	101.2	1	1	1	3	5	5
AT2G14120.3	dynamin related protein	>AT2G14120.3 | Symbols: DRP3B | dynamin related protein | chr2:5954253-5960015 REVERSE LENGTH=809	809	89.8	4	5	5	3	5	5
AT2G31370.1	Basic-leucine zipper (bZIP) transcription factor family protein	>AT2G31370.1 | Symbols: | Basic-leucine zipper (bZIP) transcription factor family protein | chr2:13379448-13381072 FORWARD LENGTH=398;>AT2G31370.2 | Symbols: | Basic-leucine zipper (bZIP) transcription factor family protein | chr2:13379448-13381072 FORWARD LENGTH=398;>AT2G31370.4 | Symbols: | Basic-leucine zipper (bZIP) transcription factor family protein | chr2:13379448-13381072 FORWARD LENGTH=3…	398	44.7	5	11	11	3	5	5
AT3G02360.1	6-phosphogluconate dehydrogenase family protein	>AT3G02360.1 | Symbols: | 6-phosphogluconate dehydrogenase family protein | chr3:482498-483958 FORWARD LENGTH=486;>AT3G02360.2 | Symbols: | 6-phosphogluconate dehydrogenase family protein | chr3:482498-483958 FORWARD LENGTH=486	486	53.5	6	10	8	3	5	5
AT4G28780.1	GDSL-like Lipase/Acylhydrolase superfamily protein	>AT4G28780.1 | Symbols: | GDSL-like Lipase/Acylhydrolase superfamily protein | chr4:14215603-14217159 FORWARD LENGTH=367	367	39.9	9	12	19	3	5	5
ATCG00810.1	ribosomal protein L22	>ATCG00810.1 | Symbols: RPL22 | ribosomal protein L22 | chrC:83467-83949 REVERSE LENGTH=160	160	18.6	19	19	8	3	5	5
AT4G22890.1	PGR5-LIKE A	>AT4G22890.1 | Symbols: PGR5-LIKE A | PGR5-LIKE A | chr4:12007157-12009175 FORWARD LENGTH=324;>AT4G22890.2 | Symbols: PGR5-LIKE A | PGR5-LIKE A | chr4:12007157-12009175 FORWARD LENGTH=324;>AT4G22890.3 | Symbols: PGR5-LIKE A | PGR5-LIKE A | chr4:12007157-12009175 FORWARD LENGTH=324	324	35.7	8	16	18	2	5	5
AT5G64840.1	general control non-repressible 5	>AT5G64840.1 | Symbols: GCN5, ATGCN5 | general control non-repressible 5 | chr5:25916956-25919693 REVERSE LENGTH=692	692	78	3	8	7	2	5	5
AT1G65020.1	FUNCTIONS IN: molecular_function unknown; INVOLVED IN: biological_process unknown; LOCATED IN: endoplasmic reticulum, plasma membrane; EXPRESSED IN: 23 plant structures; EXPRESSED DURING: 13 growth stages; CONTAINS InterPro DOMAIN/s: NERD (InterPro:IPR011528); Has 69 Blast hits to 69 proteins in 27 species: Archae - 0; Bacteria - 18; Metazoa - 8; Fungi - 0; Plants - 36; Viruses - 0; Other Eukaryo…	>AT1G65020.1 | Symbols: | FUNCTIONS IN: molecular_function unknown; INVOLVED IN: biological_process unknown; LOCATED IN: endoplasmic reticulum, plasma membrane; EXPRESSED IN: 23 plant structures; EXPRESSED DURING: 13 growth stages; CONTAINS InterPro DOMAIN/s: NERD (InterPro:IPR011528); Has 69 Blast hits to 69 proteins in 27 species: Archae - 0; Bacteria - 18; Metazoa - 8; Fungi - 0; Plants - 36; …	319	35.6	3	15	13	1	5	5
AT3G22170.2	far-red elongated hypocotyls 3	>AT3G22170.2 | Symbols: FHY3 | far-red elongated hypocotyls 3 | chr3:7822359-7825414 REVERSE LENGTH=839;>AT3G22170.1 | Symbols: FHY3 | far-red elongated hypocotyls 3 | chr3:7822359-7825414 REVERSE LENGTH=839	839	95.9		5	2		5	5
AT4G25900.1	Galactose mutarotase-like superfamily protein	>AT4G25900.1 | Symbols: | Galactose mutarotase-like superfamily protein | chr4:13161487-13163397 FORWARD LENGTH=318	318	36.2	18	10	21	7	4	5
AT1G25490.1	ARM repeat superfamily protein	>AT1G25490.1 | Symbols: RCN1, REGA, ATB BETA BETA, EER1 | ARM repeat superfamily protein | chr1:8951700-8954899 FORWARD LENGTH=588	588	65.5	6	6	5	5	4	5
AT3G14180.1	sequence-specific DNA binding transcription factors	>AT3G14180.1 | Symbols: | sequence-specific DNA binding transcription factors | chr3:4707290-4708621 REVERSE LENGTH=443	443	48.3	7	6	9	5	4	5
AT2G04780.2	FASCICLIN-like arabinoogalactan 7	>AT2G04780.2 | Symbols: FLA7 | FASCICLIN-like arabinoogalactan 7 | chr2:1677488-1678252 FORWARD LENGTH=254;>AT2G04780.1 | Symbols: FLA7 | FASCICLIN-like arabinoogalactan 7 | chr2:1677488-1678252 FORWARD LENGTH=254	254	26.8	6	6	6	4	4	5
AT4G02480.1	AAA-type ATPase family protein	>AT4G02480.1 | Symbols: | AAA-type ATPase family protein | chr4:1082082-1088680 REVERSE LENGTH=1265	1265	136.4	2	3	2	4	4	5
AT4G32470.1	Cytochrome bd ubiquinol oxidase, 14kDa subunit	>AT4G32470.1 | Symbols: | Cytochrome bd ubiquinol oxidase, 14kDa subunit | chr4:15669641-15671095 REVERSE LENGTH=122	122	14.5	17	17	29	3	4	5
AT5G39570.1	FUNCTIONS IN: molecular_function unknown; INVOLVED IN: biological_process unknown; LOCATED IN: cytosol, nucleus; EXPRESSED IN: 25 plant structures; EXPRESSED DURING: 14 growth stages; BEST Arabidopsis thaliana protein match is: glycine-rich protein (TAIR:AT3G29075.1); Has 30201 Blast hits to 17322 proteins in 780 species: Archae - 12; Bacteria - 1396; Metazoa - 17338; Fungi - 3422; Plants - 5037;…	>AT5G39570.1 | Symbols: | FUNCTIONS IN: molecular_function unknown; INVOLVED IN: biological_process unknown; LOCATED IN: cytosol, nucleus; EXPRESSED IN: 25 plant structures; EXPRESSED DURING: 14 growth stages; BEST Arabidopsis thaliana protein match is: glycine-rich protein (TAIR:AT3G29075.1); Has 30201 Blast hits to 17322 proteins in 780 species: Archae - 12; Bacteria - 1396; Metazoa - 17338; Fu…	381	43.5	4	15	15	3	4	5
AT5G45930.1	magnesium chelatase i2	>AT5G45930.1 | Symbols: CHLI2, CHL I2, CHLI-2 | magnesium chelatase i2 | chr5:18628095-18629565 FORWARD LENGTH=418	418	46.1	7	11	12	3	4	5
AT1G53210.1	sodium/calcium exchanger family protein / calcium-binding EF hand family protein	>AT1G53210.1 | Symbols: | sodium/calcium exchanger family protein / calcium-binding EF hand family protein | chr1:19844790-19847533 FORWARD LENGTH=585	585	63.4	2	8	8	2	4	5
AT5G46070.1	Guanylate-binding family protein	>AT5G46070.1 | Symbols: | Guanylate-binding family protein | chr5:18683468-18688397 FORWARD LENGTH=1082	1082	122.7	1	4	6	2	4	5
AT1G30630.1	Coatomer epsilon subunit	>AT1G30630.1 | Symbols: | Coatomer epsilon subunit | chr1:10858546-10860173 REVERSE LENGTH=292	292	32.6	3	7	7	1	4	5
AT1G52000.1	Mannose-binding lectin superfamily protein	>AT1G52000.1 | Symbols: | Mannose-binding lectin superfamily protein | chr1:19333352-19335700 REVERSE LENGTH=730	730	73.9	2	6	7	1	4	5
AT1G07170.3	PHF5-like protein	>AT1G07170.3 | Symbols: | PHF5-like protein | chr1:2200686-2201018 FORWARD LENGTH=110;>AT1G07170.2 | Symbols: | PHF5-like protein | chr1:2200686-2201018 FORWARD LENGTH=110;>AT1G07170.1 | Symbols: | PHF5-like protein | chr1:2200686-2201018 FORWARD LENGTH=110;>AT2G30000.1 | Symbols: | PHF5-like protein | chr2:12804042-12804374 REVERSE LENGTH=110	110	12.4	26	20	27	8	3	5
AT4G24820.1	26S proteasome, regulatory subunit Rpn7;Proteasome component (PCI) domain	>AT4G24820.1 | Symbols: | 26S proteasome, regulatory subunit Rpn7;Proteasome component (PCI) domain | chr4:12790471-12792599 REVERSE LENGTH=387;>AT4G24820.2 | Symbols: | 26S proteasome, regulatory subunit Rpn7;Proteasome component (PCI) domain | chr4:12790471-12792599 REVERSE LENGTH=387	387	44.3	10	7	11	4	3	5
AT5G50950.1	FUMARASE 2	>AT5G50950.1 | Symbols: FUM2 | FUMARASE 2 | chr5:20729687-20733476 FORWARD LENGTH=510	510	55.7	6	4	7	4	3	5
AT1G53430.1	Leucine-rich repeat transmembrane protein kinase	>AT1G53430.1 | Symbols: | Leucine-rich repeat transmembrane protein kinase | chr1:19935298-19940959 FORWARD LENGTH=1030	1030	113.9	2	2	2	3	3	5
AT1G54220.1	Dihydrolipoamide acetyltransferase, long form protein	>AT1G54220.1 | Symbols: | Dihydrolipoamide acetyltransferase, long form protein | chr1:20246460-20250208 REVERSE LENGTH=539;>AT1G54220.2 | Symbols: | Dihydrolipoamide acetyltransferase, long form protein | chr1:20246460-20250208 REVERSE LENGTH=539	539	58.4	4	2	5	3	3	5
AT3G53520.4	UDP-glucuronic acid decarboxylase 1	>AT3G53520.4 | Symbols: UXS1 | UDP-glucuronic acid decarboxylase 1 | chr3:19841635-19844057 FORWARD LENGTH=458	458	51.4	3	4	9	3	3	5
AT3G56190.1	alpha-soluble NSF attachment protein 2	>AT3G56190.1 | Symbols: ALPHA-SNAP2, ASNAP | alpha-soluble NSF attachment protein 2 | chr3:20846119-20848356 REVERSE LENGTH=289	289	32.7	10	16	21	3	3	5
AT4G16500.1	Cystatin/monellin superfamily protein	>AT4G16500.1 | Symbols: | Cystatin/monellin superfamily protein | chr4:9301530-9301883 REVERSE LENGTH=117	117	12.5	25	25	25	3	3	5
AT5G53650.1	unknown protein; FUNCTIONS IN: molecular_function unknown; INVOLVED IN: biological_process unknown; LOCATED IN: endomembrane system; EXPRESSED IN: 23 plant structures; EXPRESSED DURING: 15 growth stages; Has 30201 Blast hits to 17322 proteins in 780 species: Archae - 12; Bacteria - 1396; Metazoa - 17338; Fungi - 3422; Plants - 5037; Viruses - 0; Other Eukaryotes - 2996 (source: NCBI BLink).	>AT5G53650.1 | Symbols: | unknown protein; FUNCTIONS IN: molecular_function unknown; INVOLVED IN: biological_process unknown; LOCATED IN: endomembrane system; EXPRESSED IN: 23 plant structures; EXPRESSED DURING: 15 growth stages; Has 30201 Blast hits to 17322 proteins in 780 species: Archae - 12; Bacteria - 1396; Metazoa - 17338; Fungi - 3422; Plants - 5037; Viruses - 0; Other Eukaryotes - 2996 (…	72	8	24	24	24	3	3	5
AT1G45688.1	unknown protein; FUNCTIONS IN: molecular_function unknown; INVOLVED IN: biological_process unknown; LOCATED IN: plasma membrane; EXPRESSED IN: 22 plant structures; EXPRESSED DURING: 13 growth stages; BEST Arabidopsis thaliana protein match is: unknown protein (TAIR:AT5G42860.1); Has 258 Blast hits to 242 proteins in 39 species: Archae - 0; Bacteria - 11; Metazoa - 10; Fungi - 14; Plants - 198; Vi…	>AT1G45688.1 | Symbols: | unknown protein; FUNCTIONS IN: molecular_function unknown; INVOLVED IN: biological_process unknown; LOCATED IN: plasma membrane; EXPRESSED IN: 22 plant structures; EXPRESSED DURING: 13 growth stages; BEST Arabidopsis thaliana protein match is: unknown protein (TAIR:AT5G42860.1); Has 258 Blast hits to 242 proteins in 39 species: Archae - 0; Bacteria - 11; Metazoa - 10; Fu…	342	37.2	5	6	8	2	3	5
AT1G53440.1	Leucine-rich repeat transmembrane protein kinase	>AT1G53440.1 | Symbols: | Leucine-rich repeat transmembrane protein kinase | chr1:19945959-19951562 FORWARD LENGTH=1035	1035	114.8	1	2	2	2	3	5
AT5G23540.1	Mov34/MPN/PAD-1 family protein	>AT5G23540.1 | Symbols: | Mov34/MPN/PAD-1 family protein | chr5:7937772-7939339 FORWARD LENGTH=308	308	34.3	7	8	11	2	3	5
AT5G40480.1	embryo defective 3012	>AT5G40480.1 | Symbols: EMB3012 | embryo defective 3012 | chr5:16213361-16223982 FORWARD LENGTH=1923	1923	210.5	1	1	3	2	3	5
AT5G41600.1	VIRB2-interacting protein 3	>AT5G41600.1 | Symbols: BTI3, RTNLB4 | VIRB2-interacting protein 3 | chr5:16636230-16637472 FORWARD LENGTH=257	257	28.9	9	9	9	2	3	5
AT1G47830.1	SNARE-like superfamily protein	>AT1G47830.1 | Symbols: | SNARE-like superfamily protein | chr1:17613346-17614784 REVERSE LENGTH=142	142	17.1	6	19	19	1	3	5
AT1G64370.1	unknown protein; Has 773 Blast hits to 375 proteins in 118 species: Archae - 0; Bacteria - 97; Metazoa - 421; Fungi - 108; Plants - 31; Viruses - 0; Other Eukaryotes - 116 (source: NCBI BLink).	>AT1G64370.1 | Symbols: | unknown protein; Has 773 Blast hits to 375 proteins in 118 species: Archae - 0; Bacteria - 97; Metazoa - 421; Fungi - 108; Plants - 31; Viruses - 0; Other Eukaryotes - 116 (source: NCBI BLink). | chr1:23888967-23889503 FORWARD LENGTH=178	178	19.7	7	19	19	1	3	5
AT5G58140.1	phototropin 2	>AT5G58140.1 | Symbols: PHOT2, NPL1 | phototropin 2 | chr5:23524771-23529993 FORWARD LENGTH=915;>AT5G58140.2 | Symbols: PHOT2, NPL1 | phototropin 2 | chr5:23524771-23529993 FORWARD LENGTH=915	915	102.4	2	5	5	1	3	5
AT1G29880.1	glycyl-tRNA synthetase / glycine--tRNA ligase	>AT1G29880.1 | Symbols: | glycyl-tRNA synthetase / glycine--tRNA ligase | chr1:10459662-10462781 REVERSE LENGTH=729	729	81.9		4	11		3	5
AT4G33220.1	pectin methylesterase 44	>AT4G33220.1 | Symbols: PME44, ATPME44 | pectin methylesterase 44 | chr4:16022506-16026130 FORWARD LENGTH=525	525	58.5	7	4	4	6	2	5
AT1G74670.1	Gibberellin-regulated family protein	>AT1G74670.1 | Symbols: | Gibberellin-regulated family protein | chr1:28053378-28053893 FORWARD LENGTH=101	101	11.3	33	22	33	5	2	5
AT3G29030.1	expansin A5	>AT3G29030.1 | Symbols: ATEXPA5, ATEXP5, ATHEXP ALPHA 1.4, EXP5, EXPA5 | expansin A5 | chr3:11011538-11013068 REVERSE LENGTH=255	255	27.6	16	13	16	4	2	5
AT1G29310.1	SecY protein transport family protein	>AT1G29310.1 | Symbols: | SecY protein transport family protein | chr1:10252662-10254526 FORWARD LENGTH=475	475	52	5	3	5	3	2	5
AT1G77490.1	thylakoidal ascorbate peroxidase	>AT1G77490.1 | Symbols: TAPX | thylakoidal ascorbate peroxidase | chr1:29117688-29120046 FORWARD LENGTH=426	426	46.1	5	4	12	3	2	5
AT2G20890.1	photosystem II reaction center PSB29 protein	>AT2G20890.1 | Symbols: PSB29, THF1 | photosystem II reaction center PSB29 protein | chr2:8987783-8989185 FORWARD LENGTH=300	300	33.8	3	8	15	3	2	5
AT2G27730.1	copper ion binding	>AT2G27730.1 | Symbols: | copper ion binding | chr2:11820056-11820867 REVERSE LENGTH=113	113	11.9	27	27	34	3	2	5
AT3G19480.1	D-3-phosphoglycerate dehydrogenase	>AT3G19480.1 | Symbols: | D-3-phosphoglycerate dehydrogenase | chr3:6752590-6754650 FORWARD LENGTH=588	588	62.1	2	2	5	3	2	5
AT3G27430.2	N-terminal nucleophile aminohydrolases (Ntn hydrolases) superfamily protein	>AT3G27430.2 | Symbols: PBB1 | N-terminal nucleophile aminohydrolases (Ntn hydrolases) superfamily protein | chr3:10152910-10155052 FORWARD LENGTH=273	273	29.5	8	8	14	3	2	5
AT5G06290.1	2-cysteine peroxiredoxin B	>AT5G06290.1 | Symbols: 2-Cys Prx B, 2CPB | 2-cysteine peroxiredoxin B | chr5:1919380-1921211 FORWARD LENGTH=273	273	29.8	14	14	14	3	2	5
AT1G73990.1	signal peptide peptidase	>AT1G73990.1 | Symbols: SPPA, SPPA1 | signal peptide peptidase | chr1:27824465-27828807 FORWARD LENGTH=677	677	75	3	3	5	2	2	5
AT2G42590.3	general regulatory factor 9	>AT2G42590.3 | Symbols: GRF9, GF14 MU | general regulatory factor 9 | chr2:17732164-17733775 REVERSE LENGTH=276	276	30.9	6	3	9	2	2	5
AT3G27240.1	Cytochrome C1 family	>AT3G27240.1 | Symbols: | Cytochrome C1 family | chr3:10056144-10058370 REVERSE LENGTH=307	307	33.6	6	14	11	2	2	5
AT5G11770.1	NADH-ubiquinone oxidoreductase 20 kDa subunit, mitochondrial	>AT5G11770.1 | Symbols: | NADH-ubiquinone oxidoreductase 20 kDa subunit, mitochondrial | chr5:3791148-3792929 REVERSE LENGTH=218	218	24	11	5	11	2	2	5
AT5G61240.2	Leucine-rich repeat (LRR) family protein	>AT5G61240.2 | Symbols: | Leucine-rich repeat (LRR) family protein | chr5:24629485-24631958 FORWARD LENGTH=339	339	38.3	6	6	10	2	2	5
ATMG00160.1	cytochrome oxidase 2	>ATMG00160.1 | Symbols: COX2 | cytochrome oxidase 2 | chrM:40502-42628 REVERSE LENGTH=260	260	29.4	7	3	7	2	2	5
AT1G12920.1	eukaryotic release factor 1-2	>AT1G12920.1 | Symbols: ERF1-2 | eukaryotic release factor 1-2 | chr1:4396555-4397859 REVERSE LENGTH=434	434	48.9	2	4	7	1	2	5
AT1G79940.1	DnaJ / Sec63 Brl domains-containing protein	>AT1G79940.1 | Symbols: ATERDJ2A | DnaJ / Sec63 Brl domains-containing protein | chr1:30070023-30073237 FORWARD LENGTH=687;>AT1G79940.3 | Symbols: ATERDJ2A | DnaJ / Sec63 Brl domains-containing protein | chr1:30070023-30073237 FORWARD LENGTH=687;>AT1G79940.2 | Symbols: ATERDJ2A | DnaJ / Sec63 Brl domains-containing protein | chr1:30070023-30073237 FORWARD LENGTH=687	687	76.9	2	2	8	1	2	5
AT4G03550.1	glucan synthase-like 5	>AT4G03550.1 | Symbols: ATGSL05, GSL05, ATGSL5, PMR4, GSL5 | glucan synthase-like 5 | chr4:1573513-1579195 FORWARD LENGTH=1780	1780	206.8	1	2	3	1	2	5
AT4G25080.1	magnesium-protoporphyrin IX methyltransferase	>AT4G25080.1 | Symbols: CHLM | magnesium-protoporphyrin IX methyltransferase | chr4:12877015-12878128 FORWARD LENGTH=312;>AT4G25080.5 | Symbols: CHLM | magnesium-protoporphyrin IX methyltransferase | chr4:12877015-12878128 FORWARD LENGTH=312;>AT4G25080.2 | Symbols: CHLM | magnesium-protoporphyrin IX methyltransferase | chr4:12877015-12878128 FORWARD LENGTH=312;>AT4G25080.3 | Symbols: CHLM | magne…	312	33.8	3	6	9	1	2	5
AT5G66760.1	succinate dehydrogenase 1-1	>AT5G66760.1 | Symbols: SDH1-1 | succinate dehydrogenase 1-1 | chr5:26653776-26657224 FORWARD LENGTH=634	634	69.6	2	4	8	1	2	5
AT1G22200.1	Endoplasmic reticulum vesicle transporter protein	>AT1G22200.1 | Symbols: | Endoplasmic reticulum vesicle transporter protein | chr1:7837857-7840602 REVERSE LENGTH=386	386	43.8		6	15		2	5
AT1G62830.1	LSD1-like 1	>AT1G62830.1 | Symbols: LDL1, SWP1, ATSWP1, ATLSD1, LSD1 | LSD1-like 1 | chr1:23264638-23267172 REVERSE LENGTH=844	844	93.3		2	2		2	5
AT2G19740.1	Ribosomal protein L31e family protein	>AT2G19740.1 | Symbols: | Ribosomal protein L31e family protein | chr2:8513577-8514346 FORWARD LENGTH=119	119	13.7		7	8		2	5
AT4G02500.1	UDP-xylosyltransferase 2	>AT4G02500.1 | Symbols: ATXT2, XXT2, XT2 | UDP-xylosyltransferase 2 | chr4:1101638-1103345 FORWARD LENGTH=461	461	53.1		3	8		2	5
AT4G02580.1	NADH-ubiquinone oxidoreductase 24 kDa subunit, putative	>AT4G02580.1 | Symbols: | NADH-ubiquinone oxidoreductase 24 kDa subunit, putative | chr4:1134586-1136906 FORWARD LENGTH=255	255	28.4		8	13		2	5
AT4G30950.1	fatty acid desaturase 6	>AT4G30950.1 | Symbols: FAD6, FADC, SFD4 | fatty acid desaturase 6 | chr4:15057278-15059673 REVERSE LENGTH=448	448	51.2		5	10		2	5
AT3G63410.1	S-adenosyl-L-methionine-dependent methyltransferases superfamily protein	>AT3G63410.1 | Symbols: APG1, VTE3, IEP37, E37 | S-adenosyl-L-methionine-dependent methyltransferases superfamily protein | chr3:23415816-23417002 REVERSE LENGTH=338	338	37.9	7	2	12	3	1	5
AT2G33430.1	differentiation and greening-like 1	>AT2G33430.1 | Symbols: DAL1, DAL | differentiation and greening-like 1 | chr2:14162732-14164729 FORWARD LENGTH=219	219	24.7	4	4	10	2	1	5
AT3G18420.1	Protein prenylyltransferase superfamily protein	>AT3G18420.1 | Symbols: | Protein prenylyltransferase superfamily protein | chr3:6324771-6325721 REVERSE LENGTH=316	316	35.6	7	4	11	2	1	5
AT5G08050.1	Protein of unknown function (DUF1118)	>AT5G08050.1 | Symbols: | Protein of unknown function (DUF1118) | chr5:2578418-2578964 FORWARD LENGTH=158	158	16.6	12	6	12	2	1	5
AT5G23630.1	phosphate deficiency response 2	>AT5G23630.1 | Symbols: PDR2, MIA | phosphate deficiency response 2 | chr5:7960756-7967644 REVERSE LENGTH=1179	1179	131	1	1	4	2	1	5
AT1G16880.1	uridylyltransferase-related	>AT1G16880.1 | Symbols: | uridylyltransferase-related | chr1:5773796-5776125 FORWARD LENGTH=290	290	31.3	4	4	14	1	1	5
AT1G20330.1	sterol methyltransferase 2	>AT1G20330.1 | Symbols: SMT2, CVP1, FRL1 | sterol methyltransferase 2 | chr1:7038968-7040053 REVERSE LENGTH=361	361	40.4	4	4	13	1	1	5
AT4G08810.1	calcium ion binding	>AT4G08810.1 | Symbols: SUB1 | calcium ion binding | chr4:5616204-5617862 REVERSE LENGTH=552	552	64.2	2	2	6	1	1	5
AT5G44130.1	FASCICLIN-like arabinogalactan protein 13 precursor	>AT5G44130.1 | Symbols: FLA13 | FASCICLIN-like arabinogalactan protein 13 precursor | chr5:17761128-17761871 FORWARD LENGTH=247	247	26.2	4	4	11	1	1	5
AT1G09210.1	calreticulin 1b	>AT1G09210.1 | Symbols: CRT1b, AtCRT1b | calreticulin 1b | chr1:2973217-2976655 REVERSE LENGTH=424	424	48.1		6	7		1	5
AT1G63000.1	nucleotide-rhamnose synthase/epimerase-reductase	>AT1G63000.1 | Symbols: NRS/ER, UER1 | nucleotide-rhamnose synthase/epimerase-reductase | chr1:23342510-23343859 FORWARD LENGTH=301	301	33.6		3	9		1	5
AT2G05990.1	NAD(P)-binding Rossmann-fold superfamily protein	>AT2G05990.1 | Symbols: MOD1, ENR1 | NAD(P)-binding Rossmann-fold superfamily protein | chr2:2322876-2324867 FORWARD LENGTH=390;>AT2G05990.2 | Symbols: MOD1, ENR1 | NAD(P)-binding Rossmann-fold superfamily protein | chr2:2322876-2324867 FORWARD LENGTH=390	390	41.2		2	10		1	5
AT3G60820.2	N-terminal nucleophile aminohydrolases (Ntn hydrolases) superfamily protein	>AT3G60820.2 | Symbols: PBF1 | N-terminal nucleophile aminohydrolases (Ntn hydrolases) superfamily protein | chr3:22472038-22473809 REVERSE LENGTH=223	223	24.7			18			5
AT5G53460.1	NADH-dependent glutamate synthase 1	>AT5G53460.1 | Symbols: GLT1 | NADH-dependent glutamate synthase 1 | chr5:21700518-21709629 FORWARD LENGTH=2208;>AT5G53460.2 | Symbols: GLT1 | NADH-dependent glutamate synthase 1 | chr5:21700518-21709629 FORWARD LENGTH=2208;>AT5G53460.3 | Symbols: GLT1 | NADH-dependent glutamate synthase 1 | chr5:21700518-21709629 FORWARD LENGTH=2208	2208	241.7			3			5
AT5G64420.1	DNA polymerase V family	>AT5G64420.1 | Symbols: | DNA polymerase V family | chr5:25756416-25761122 FORWARD LENGTH=1306	1306	146	15	21	2	21	33	4
AT2G44710.1	RNA-binding (RRM/RBD/RNP motifs) family protein	>AT2G44710.1 | Symbols: | RNA-binding (RRM/RBD/RNP motifs) family protein | chr2:18432902-18436629 FORWARD LENGTH=809	809	89.8	17	23	4	12	23	4
AT5G67240.1	small RNA degrading nuclease 3	>AT5G67240.1 | Symbols: SDN3 | small RNA degrading nuclease 3 | chr5:26824454-26828098 REVERSE LENGTH=782	782	87.4	26	21	7	15	21	4
AT1G80170.1	Pectin lyase-like superfamily protein	>AT1G80170.1 | Symbols: | Pectin lyase-like superfamily protein | chr1:30153646-30155683 REVERSE LENGTH=444	444	48.1	19	24	10	16	20	4
AT5G45650.1	subtilase family protein	>AT5G45650.1 | Symbols: | subtilase family protein | chr5:18513520-18518790 REVERSE LENGTH=791	791	85.1	18	24	5	12	18	4
AT3G07300.3	NagB/RpiA/CoA transferase-like superfamily protein	>AT3G07300.3 | Symbols: | NagB/RpiA/CoA transferase-like superfamily protein | chr3:2324967-2327380 REVERSE LENGTH=409	409	43.8	19	17	11	14	15	4
AT3G49390.2	CTC-interacting domain 10	>AT3G49390.2 | Symbols: CID10 | CTC-interacting domain 10 | chr3:18314901-18317658 REVERSE LENGTH=353;>AT3G49390.1 | Symbols: CID10 | CTC-interacting domain 10 | chr3:18314901-18317658 REVERSE LENGTH=353	353	38.7	19	31	9	13	15	4
AT5G11480.1	P-loop containing nucleoside triphosphate hydrolases superfamily protein	>AT5G11480.1 | Symbols: | P-loop containing nucleoside triphosphate hydrolases superfamily protein | chr5:3669350-3671471 REVERSE LENGTH=318	318	35.6	18	25	13	10	15	4
AT5G65900.1	DEA(D/H)-box RNA helicase family protein	>AT5G65900.1 | Symbols: | DEA(D/H)-box RNA helicase family protein | chr5:26358328-26361244 FORWARD LENGTH=633	633	72	19	21	4	12	14	4
AT4G08770.1	Peroxidase superfamily protein	>AT4G08770.1 | Symbols: Prx37 | Peroxidase superfamily protein | chr4:5598259-5600262 REVERSE LENGTH=346	346	38.2	14	15	9	10	14	4
AT3G52720.1	alpha carbonic anhydrase 1	>AT3G52720.1 | Symbols: CAH1, ATACA1, ACA1 | alpha carbonic anhydrase 1 | chr3:19538804-19541116 REVERSE LENGTH=284	284	32.7	15	18	11	8	14	4
AT2G29210.1	splicing factor PWI domain-containing protein	>AT2G29210.1 | Symbols: | splicing factor PWI domain-containing protein | chr2:12558156-12562168 FORWARD LENGTH=878	878	100.4	9	9	4	7	13	4
AT5G53060.1	RNA-binding KH domain-containing protein	>AT5G53060.1 | Symbols: | RNA-binding KH domain-containing protein | chr5:21515355-21518197 FORWARD LENGTH=652	652	71.3	10	19	8	4	13	4
AT1G15290.1	Tetratricopeptide repeat (TPR)-like superfamily protein	>AT1G15290.1 | Symbols: | Tetratricopeptide repeat (TPR)-like superfamily protein | chr1:5257327-5264814 REVERSE LENGTH=1608	1608	177.5	4	7	2	7	12	4
AT2G43640.2	Signal recognition particle, SRP9/SRP14 subunit	>AT2G43640.2 | Symbols: | Signal recognition particle, SRP9/SRP14 subunit | chr2:18097614-18098619 REVERSE LENGTH=121;>AT2G43640.1 | Symbols: | Signal recognition particle, SRP9/SRP14 subunit | chr2:18097614-18098619 REVERSE LENGTH=121	121	13.8	26	26	18	13	11	4
AT5G49930.1	zinc knuckle (CCHC-type) family protein	>AT5G49930.1 | Symbols: emb1441 | zinc knuckle (CCHC-type) family protein | chr5:20308260-20312736 REVERSE LENGTH=1080	1080	121.4	10	9	5	12	11	4
AT5G46420.1	16S rRNA processing protein RimM family	>AT5G46420.1 | Symbols: | 16S rRNA processing protein RimM family | chr5:18829999-18832893 FORWARD LENGTH=653	653	73.7	28	15	5	18	10	4
AT2G06530.1	SNF7 family protein	>AT2G06530.1 | Symbols: VPS2.1 | SNF7 family protein | chr2:2588740-2590285 REVERSE LENGTH=225	225	25.3	20	23	15	11	10	4
AT5G13300.1	ARF GTPase-activating protein	>AT5G13300.1 | Symbols: SFC, VAN3, AGD3 | ARF GTPase-activating protein | chr5:4255923-4262018 REVERSE LENGTH=827	827	92.5	8	11	6	6	10	4
AT5G16140.2	Peptidyl-tRNA hydrolase family protein	>AT5G16140.2 | Symbols: | Peptidyl-tRNA hydrolase family protein | chr5:5270308-5271517 REVERSE LENGTH=240;>AT5G16140.1 | Symbols: | Peptidyl-tRNA hydrolase family protein | chr5:5270308-5271517 REVERSE LENGTH=240	240	26.9	22	25	20	5	10	4
AT1G74850.1	plastid transcriptionally active 2	>AT1G74850.1 | Symbols: PTAC2 | plastid transcriptionally active 2 | chr1:28119237-28122314 REVERSE LENGTH=862	862	96.3	5	8	3	5	9	4
AT3G59010.1	pectin methylesterase 61	>AT3G59010.1 | Symbols: PME61 | pectin methylesterase 61 | chr3:21803015-21805098 REVERSE LENGTH=529	529	57.5	13	16	14	5	9	4
AT1G15440.1	periodic tryptophan protein 2	>AT1G15440.1 | Symbols: PWP2, ATPWP2 | periodic tryptophan protein 2 | chr1:5306159-5309460 REVERSE LENGTH=900	900	100.4	7	7	6	7	8	4
AT1G65030.1	Transducin/WD40 repeat-like superfamily protein	>AT1G65030.1 | Symbols: | Transducin/WD40 repeat-like superfamily protein | chr1:24156798-24158511 FORWARD LENGTH=345	345	37.4	20	26	14	7	8	4
AT4G27060.1	ARM repeat superfamily protein	>AT4G27060.1 | Symbols: TOR1, SPR2, CN | ARM repeat superfamily protein | chr4:13581581-13585070 REVERSE LENGTH=864	864	93.9	5	8	1	7	8	4
AT5G58950.1	Protein kinase superfamily protein	>AT5G58950.1 | Symbols: | Protein kinase superfamily protein | chr5:23801136-23803025 REVERSE LENGTH=525	525	58.8	13	13	10	6	8	4
AT1G63160.1	replication factor C 2	>AT1G63160.1 | Symbols: RFC2 | replication factor C 2 | chr1:23422068-23423771 REVERSE LENGTH=333	333	36.7	23	21	18	5	8	4
AT3G54540.1	general control non-repressible 4	>AT3G54540.1 | Symbols: ATGCN4, GCN4 | general control non-repressible 4 | chr3:20190393-20192564 FORWARD LENGTH=723	723	80.4	7	9	6	4	8	4
AT5G51100.1	Fe superoxide dismutase 2	>AT5G51100.1 | Symbols: FSD2 | Fe superoxide dismutase 2 | chr5:20773357-20775635 REVERSE LENGTH=305	305	34.6	11	13	11	7	7	4
AT5G47930.1	Zinc-binding ribosomal protein family protein	>AT5G47930.1 | Symbols: | Zinc-binding ribosomal protein family protein | chr5:19406423-19407329 REVERSE LENGTH=84	84	9.5	26	26	29	5	7	4
AT1G67900.1	Phototropic-responsive NPH3 family protein	>AT1G67900.1 | Symbols: | Phototropic-responsive NPH3 family protein | chr1:25467737-25469888 FORWARD LENGTH=631;>AT1G67900.2 | Symbols: | Phototropic-responsive NPH3 family protein | chr1:25467737-25469888 FORWARD LENGTH=631;>AT1G67900.3 | Symbols: | Phototropic-responsive NPH3 family protein | chr1:25467737-25469888 FORWARD LENGTH=631	631	70.3	7	14	7	4	7	4
AT2G36130.1	Cyclophilin-like peptidyl-prolyl cis-trans isomerase family protein	>AT2G36130.1 | Symbols: | Cyclophilin-like peptidyl-prolyl cis-trans isomerase family protein | chr2:15166863-15168259 FORWARD LENGTH=164	164	18.2	21	32	23	4	7	4
AT3G44850.1	Protein kinase superfamily protein	>AT3G44850.1 | Symbols: | Protein kinase superfamily protein | chr3:16374617-16376931 REVERSE LENGTH=534	534	60.7	6	15	6	4	7	4
AT3G02560.2	Ribosomal protein S7e family protein	>AT3G02560.2 | Symbols: | Ribosomal protein S7e family protein | chr3:542341-543168 FORWARD LENGTH=191;>AT3G02560.1 | Symbols: | Ribosomal protein S7e family protein | chr3:542341-543168 FORWARD LENGTH=191	191	22.2	17	25	17	3	7	4
AT1G62390.1	Octicosapeptide/Phox/Bem1p (PB1) domain-containing protein / tetratricopeptide repeat (TPR)-containing protein	>AT1G62390.1 | Symbols: Phox2 | Octicosapeptide/Phox/Bem1p (PB1) domain-containing protein / tetratricopeptide repeat (TPR)-containing protein | chr1:23084632-23086887 REVERSE LENGTH=751	751	82.7	2	7	6	2	7	4
AT5G13630.1	magnesium-chelatase subunit chlH, chloroplast, putative / Mg-protoporphyrin IX chelatase, putative (CHLH)	>AT5G13630.1 | Symbols: GUN5, CCH, CHLH, CCH1, ABAR | magnesium-chelatase subunit chlH, chloroplast, putative / Mg-protoporphyrin IX chelatase, putative (CHLH) | chr5:4387567-4392082 REVERSE LENGTH=1381	1381	153.5	1	6	3	2	7	4
AT5G23080.1	SWAP (Suppressor-of-White-APricot)/surp domain-containing protein	>AT5G23080.1 | Symbols: TGH | SWAP (Suppressor-of-White-APricot)/surp domain-containing protein | chr5:7743226-7748889 REVERSE LENGTH=930	930	104.9	3	5	5	2	7	4
AT3G29075.1	glycine-rich protein	>AT3G29075.1 | Symbols: | glycine-rich protein | chr3:11051645-11052629 REVERSE LENGTH=294	294	34.4	13	10	17	8	6	4
AT3G09620.1	P-loop containing nucleoside triphosphate hydrolases superfamily protein	>AT3G09620.1 | Symbols: | P-loop containing nucleoside triphosphate hydrolases superfamily protein | chr3:2949152-2952205 REVERSE LENGTH=989	989	111.6	1	1	1	7	6	4
AT1G31220.1	Formyl transferase	>AT1G31220.1 | Symbols: | Formyl transferase | chr1:11157064-11158408 FORWARD LENGTH=292	292	32.2	14	20	14	6	6	4
AT2G42220.1	Rhodanese/Cell cycle control phosphatase superfamily protein	>AT2G42220.1 | Symbols: | Rhodanese/Cell cycle control phosphatase superfamily protein | chr2:17592105-17593305 FORWARD LENGTH=234	234	25.5	12	12	17	3	6	4
AT3G06300.1	P4H isoform 2	>AT3G06300.1 | Symbols: AT-P4H-2 | P4H isoform 2 | chr3:1907744-1909675 FORWARD LENGTH=299	299	33	9	25	17	3	6	4
AT3G13120.1	Ribosomal protein S10p/S20e family protein	>AT3G13120.1 | Symbols: | Ribosomal protein S10p/S20e family protein | chr3:4220310-4221526 REVERSE LENGTH=191;>AT3G13120.2 | Symbols: | Ribosomal protein S10p/S20e family protein | chr3:4220310-4221526 REVERSE LENGTH=191	191	20.8	12	15	12	3	6	4
AT2G14835.1	RING/U-box superfamily protein	>AT2G14835.1 | Symbols: | RING/U-box superfamily protein | chr2:6367238-6370610 FORWARD LENGTH=343;>AT2G14835.2 | Symbols: | RING/U-box superfamily protein | chr2:6367238-6370610 FORWARD LENGTH=343	343	37.4	3	15	6	2	6	4
AT2G20750.1	expansin B1	>AT2G20750.1 | Symbols: ATEXPB1, EXPB1, ATHEXP BETA 1.5 | expansin B1 | chr2:8941185-8942430 FORWARD LENGTH=271	271	29.1	10	23	10	2	6	4
AT4G10790.1	UBX domain-containing protein	>AT4G10790.1 | Symbols: | UBX domain-containing protein | chr4:6640752-6643035 REVERSE LENGTH=480	480	52.8	2	11	7	1	6	4
AT5G66470.1	RNA binding;GTP binding	>AT5G66470.1 | Symbols: | RNA binding;GTP binding | chr5:26541986-26544302 REVERSE LENGTH=427	427	48.9	12	12	10	9	5	4
AT1G10200.1	GATA type zinc finger transcription factor family protein	>AT1G10200.1 | Symbols: WLIM1 | GATA type zinc finger transcription factor family protein | chr1:3346677-3347763 REVERSE LENGTH=190	190	21	38	32	8	8	5	4
AT5G20280.1	sucrose phosphate synthase 1F	>AT5G20280.1 | Symbols: ATSPS1F, SPS1F | sucrose phosphate synthase 1F | chr5:6844994-6849997 REVERSE LENGTH=1043	1043	117.2	3	7	4	6	5	4
AT3G55620.1	Translation initiation factor IF6	>AT3G55620.1 | Symbols: emb1624 | Translation initiation factor IF6 | chr3:20634581-20636312 FORWARD LENGTH=245	245	26.5	23	23	18	5	5	4
AT1G26550.1	FKBP-like peptidyl-prolyl cis-trans isomerase family protein	>AT1G26550.1 | Symbols: | FKBP-like peptidyl-prolyl cis-trans isomerase family protein | chr1:9171800-9172716 FORWARD LENGTH=142	142	14.8	24	15	33	4	5	4
AT3G55070.1	LisH/CRA/RING-U-box domains-containing protein	>AT3G55070.1 | Symbols: | LisH/CRA/RING-U-box domains-containing protein | chr3:20408377-20410887 FORWARD LENGTH=418	418	47.8	9	14	12	4	5	4
AT4G21660.2	proline-rich spliceosome-associated (PSP) family protein	>AT4G21660.2 | Symbols: | proline-rich spliceosome-associated (PSP) family protein | chr4:11506259-11509772 REVERSE LENGTH=598	598	68.5	6	8	7	4	5	4
AT1G51500.1	ABC-2 type transporter family protein	>AT1G51500.1 | Symbols: CER5, D3, ABCG12, WBC12, ATWBC12 | ABC-2 type transporter family protein | chr1:19097967-19100972 REVERSE LENGTH=687	687	76.4	5	5	5	3	5	4
AT2G44210.2	Protein of Unknown Function (DUF239)	>AT2G44210.2 | Symbols: | Protein of Unknown Function (DUF239) | chr2:18280809-18282591 FORWARD LENGTH=445	445	50	9	9	9	3	5	4
AT3G42050.1	vacuolar ATP synthase subunit H family protein	>AT3G42050.1 | Symbols: | vacuolar ATP synthase subunit H family protein | chr3:14228846-14232228 REVERSE LENGTH=441	441	50.3	11	11	13	3	5	4
AT4G35100.1	plasma membrane intrinsic protein 3	>AT4G35100.1 | Symbols: PIP3, PIP3A, PIP2;7, SIMIP | plasma membrane intrinsic protein 3 | chr4:16708672-16709958 FORWARD LENGTH=280;>AT4G35100.2 | Symbols: PIP3 | plasma membrane intrinsic protein 3 | chr4:16708672-16709958 FORWARD LENGTH=280	280	29.7	24	24	24	3	5	4
AT5G53580.1	NAD(P)-linked oxidoreductase superfamily protein	>AT5G53580.1 | Symbols: | NAD(P)-linked oxidoreductase superfamily protein | chr5:21765215-21766919 REVERSE LENGTH=365	365	40.6	9	9	9	3	5	4
AT1G10950.1	transmembrane nine 1	>AT1G10950.1 | Symbols: TMN1, AtTMN1 | transmembrane nine 1 | chr1:3659322-3663622 FORWARD LENGTH=589	589	66.8	7	7	7	2	5	4
AT1G43700.1	VIRE2-interacting protein 1	>AT1G43700.1 | Symbols: VIP1, SUE3 | VIRE2-interacting protein 1 | chr1:16484352-16486017 FORWARD LENGTH=341	341	37.8	3	11	5	2	5	4
AT2G01600.1	ENTH/ANTH/VHS superfamily protein	>AT2G01600.1 | Symbols: | ENTH/ANTH/VHS superfamily protein | chr2:268975-272356 FORWARD LENGTH=571	571	63.6	4	9	4	2	5	4
AT5G51070.1	Clp ATPase	>AT5G51070.1 | Symbols: ERD1, CLPD, SAG15 | Clp ATPase | chr5:20764479-20768481 FORWARD LENGTH=945	945	103.2	2	2	2	2	5	4
ATCG00840.1	ribosomal protein L23.1	>ATCG00840.1 | Symbols: RPL23.1, RPL23 | ribosomal protein L23.1 | chrC:85862-86143 REVERSE LENGTH=93;>ATCG01300.1 | Symbols: RPL23.2 | ribosomal protein L23 | chrC:152506-152787 FORWARD LENGTH=93	93	10.8	8	8	8	2	5	4
AT1G56330.1	secretion-associated RAS 1B	>AT1G56330.1 | Symbols: SAR1, ATSAR1, ATSARA1B, ATSAR1B, SAR1B | secretion-associated RAS 1B | chr1:21086845-21088478 REVERSE LENGTH=193	193	22	10	16	15	1	5	4
AT4G02080.1	secretion-associated RAS super family 2	>AT4G02080.1 | Symbols: ASAR1, ATSARA1C, ATSAR2, SAR2 | secretion-associated RAS super family 2 | chr4:921554-922547 FORWARD LENGTH=193	193	22	10	16	15	1	5	4
AT4G20860.1	FAD-binding Berberine family protein	>AT4G20860.1 | Symbols: | FAD-binding Berberine family protein | chr4:11172726-11174318 FORWARD LENGTH=530	530	60.4	2	11	7	1	5	4
AT5G64960.1	cyclin dependent kinase group C2	>AT5G64960.1 | Symbols: CDKC2, CDKC;2 | cyclin dependent kinase group C2 | chr5:25955497-25958427 FORWARD LENGTH=513	513	57.1	6	4	4	5	4	4
AT1G17290.1	alanine aminotransferas	>AT1G17290.1 | Symbols: AlaAT1 | alanine aminotransferas | chr1:5922771-5926093 FORWARD LENGTH=543	543	59.8	3	6	6	4	4	4
AT1G23205.1	Plant invertase/pectin methylesterase inhibitor superfamily protein	>AT1G23205.1 | Symbols: | Plant invertase/pectin methylesterase inhibitor superfamily protein | chr1:8234234-8234851 REVERSE LENGTH=205	205	22.7	16	16	16	4	4	4
AT1G54610.2	Protein kinase superfamily protein	>AT1G54610.2 | Symbols: | Protein kinase superfamily protein | chr1:20393962-20396902 REVERSE LENGTH=573	573	63.4	5	6	7	4	4	4
AT1G76180.1	Dehydrin family protein	>AT1G76180.1 | Symbols: ERD14 | Dehydrin family protein | chr1:28587013-28587657 REVERSE LENGTH=185;>AT1G76180.2 | Symbols: ERD14 | Dehydrin family protein | chr1:28587013-28587657 REVERSE LENGTH=185	185	20.8	21	21	21	4	4	4
AT3G09925.1	Pollen Ole e 1 allergen and extensin family protein	>AT3G09925.1 | Symbols: | Pollen Ole e 1 allergen and extensin family protein | chr3:3051868-3052784 REVERSE LENGTH=171	171	19.2	26	20	25	4	4	4
AT3G62680.1	proline-rich protein 3	>AT3G62680.1 | Symbols: PRP3, ATPRP3 | proline-rich protein 3 | chr3:23182778-23183819 FORWARD LENGTH=313	313	34.4	17	17	16	4	4	4
AT5G11950.2	Putative lysine decarboxylase family protein	>AT5G11950.2 | Symbols: | Putative lysine decarboxylase family protein | chr5:3855072-3856815 FORWARD LENGTH=216;>AT5G11950.1 | Symbols: | Putative lysine decarboxylase family protein | chr5:3855072-3856815 FORWARD LENGTH=216	216	23.8	18	18	25	4	4	4
AT5G14910.1	Heavy metal transport/detoxification superfamily protein	>AT5G14910.1 | Symbols: | Heavy metal transport/detoxification superfamily protein | chr5:4823815-4825196 FORWARD LENGTH=178	178	18.9	28	20	15	4	4	4
AT2G37170.1	plasma membrane intrinsic protein 2	>AT2G37170.1 | Symbols: PIP2B, PIP2;2 | plasma membrane intrinsic protein 2 | chr2:15613624-15614791 REVERSE LENGTH=285	285	30.4	7	23	23	3	4	4
AT2G37220.1	RNA-binding (RRM/RBD/RNP motifs) family protein	>AT2G37220.1 | Symbols: | RNA-binding (RRM/RBD/RNP motifs) family protein | chr2:15634980-15636331 REVERSE LENGTH=289	289	30.7	11	11	18	3	4	4
AT2G40690.1	NAD-dependent glycerol-3-phosphate dehydrogenase family protein	>AT2G40690.1 | Symbols: GLY1, SFD1 | NAD-dependent glycerol-3-phosphate dehydrogenase family protein | chr2:16974107-16976241 FORWARD LENGTH=420	420	45.1	4	4	8	3	4	4
AT2G45470.1	FASCICLIN-like arabinogalactan protein 8	>AT2G45470.1 | Symbols: FLA8, AGP8 | FASCICLIN-like arabinogalactan protein 8 | chr2:18742797-18744059 REVERSE LENGTH=420	420	43	10	10	10	3	4	4
AT3G08770.2	lipid transfer protein 6	>AT3G08770.2 | Symbols: LTP6 | lipid transfer protein 6 | chr3:2664330-2664784 REVERSE LENGTH=117	117	12.3	19	19	19	3	4	4
AT3G61860.1	RNA-binding (RRM/RBD/RNP motifs) family protein	>AT3G61860.1 | Symbols: ATRSP31, RSP31, At-RS31, RS31 | RNA-binding (RRM/RBD/RNP motifs) family protein | chr3:22900311-22902159 REVERSE LENGTH=264	264	31.1	3	16	3	3	4	4
AT5G36230.1	ARM repeat superfamily protein	>AT5G36230.1 | Symbols: | ARM repeat superfamily protein | chr5:14273519-14276773 FORWARD LENGTH=411	411	47.2	13	8	9	3	4	4
AT5G51520.1	Plant invertase/pectin methylesterase inhibitor superfamily protein	>AT5G51520.1 | Symbols: | Plant invertase/pectin methylesterase inhibitor superfamily protein | chr5:20925980-20926594 FORWARD LENGTH=204	204	22.5	13	16	16	3	4	4
AT5G61020.1	evolutionarily conserved C-terminal region 3	>AT5G61020.1 | Symbols: ECT3 | evolutionarily conserved C-terminal region 3 | chr5:24557485-24559780 REVERSE LENGTH=495	495	55.2	8	8	8	3	4	4
AT1G60850.2	DNA-directed RNA polymerase family protein	>AT1G60850.2 | Symbols: ATRPAC42, AAC42 | DNA-directed RNA polymerase family protein | chr1:22398078-22400155 REVERSE LENGTH=375;>AT1G60850.1 | Symbols: ATRPAC42, AAC42 | DNA-directed RNA polymerase family protein | chr1:22398078-22400155 REVERSE LENGTH=375	375	41.8	7	13	8	2	4	4
AT1G71720.1	Nucleic acid-binding proteins superfamily	>AT1G71720.1 | Symbols: | Nucleic acid-binding proteins superfamily | chr1:26983744-26985893 FORWARD LENGTH=500	500	56.3	4	4	10	2	4	4
AT5G26260.1	TRAF-like family protein	>AT5G26260.1 | Symbols: | TRAF-like family protein | chr5:9200492-9202153 FORWARD LENGTH=351	351	39.8	6	11	11	2	4	4
AT3G61070.3	peroxin 11E	>AT3G61070.3 | Symbols: PEX11E | peroxin 11E | chr3:22604873-22606159 REVERSE LENGTH=231;>AT3G61070.2 | Symbols: PEX11E | peroxin 11E | chr3:22604873-22606159 REVERSE LENGTH=231;>AT3G61070.1 | Symbols: PEX11E | peroxin 11E | chr3:22604873-22606159 REVERSE LENGTH=231	231	25.5	9	20	20	1	4	4
AT5G63400.1	adenylate kinase 1	>AT5G63400.1 | Symbols: ADK1 | adenylate kinase 1 | chr5:25393274-25394817 REVERSE LENGTH=246	246	26.9		20	25		4	4
AT5G47870.1	FUNCTIONS IN: molecular_function unknown; INVOLVED IN: biological_process unknown; LOCATED IN: chloroplast; EXPRESSED IN: 22 plant structures; EXPRESSED DURING: 13 growth stages; BEST Arabidopsis thaliana protein match is: cobalt ion binding (TAIR:AT1G71310.1); Has 1807 Blast hits to 1807 proteins in 277 species: Archae - 0; Bacteria - 0; Metazoa - 736; Fungi - 347; Plants - 385; Viruses - 0; Oth…	>AT5G47870.1 | Symbols: | FUNCTIONS IN: molecular_function unknown; INVOLVED IN: biological_process unknown; LOCATED IN: chloroplast; EXPRESSED IN: 22 plant structures; EXPRESSED DURING: 13 growth stages; BEST Arabidopsis thaliana protein match is: cobalt ion binding (TAIR:AT1G71310.1); Has 1807 Blast hits to 1807 proteins in 277 species: Archae - 0; Bacteria - 0; Metazoa - 736; Fungi - 347; Plan…	199	21.4	33	18	18	8	3	4
AT1G29790.1	S-adenosyl-L-methionine-dependent methyltransferases superfamily protein	>AT1G29790.1 | Symbols: | S-adenosyl-L-methionine-dependent methyltransferases superfamily protein | chr1:10430025-10431161 FORWARD LENGTH=378;>AT1G29790.2 | Symbols: | S-adenosyl-L-methionine-dependent methyltransferases superfamily protein | chr1:10430025-10431161 FORWARD LENGTH=378	378	41.9	12	10	11	6	3	4
AT3G05970.1	long-chain acyl-CoA synthetase 6	>AT3G05970.1 | Symbols: LACS6, ATLACS6 | long-chain acyl-CoA synthetase 6 | chr3:1786510-1791746 REVERSE LENGTH=701	701	76.6	7	4	8	5	3	4
AT2G04865.1	Aminotransferase-like, plant mobile domain family protein	>AT2G04865.1 | Symbols: | Aminotransferase-like, plant mobile domain family protein | chr2:1712149-1714599 FORWARD LENGTH=667	667	75.5	7	6	7	4	3	4
AT4G38740.1	rotamase CYP 1	>AT4G38740.1 | Symbols: ROC1 | rotamase CYP 1 | chr4:18083620-18084138 REVERSE LENGTH=172	172	18.4	28	19	26	4	3	4
AT5G56130.1	Transducin/WD40 repeat-like superfamily protein	>AT5G56130.1 | Symbols: TEX1, AtTEX1, THO3 | Transducin/WD40 repeat-like superfamily protein | chr5:22722755-22725065 REVERSE LENGTH=315	315	35.4	10	6	15	4	3	4
AT1G30120.1	pyruvate dehydrogenase E1 beta	>AT1G30120.1 | Symbols: PDH-E1 BETA | pyruvate dehydrogenase E1 beta | chr1:10584350-10586477 REVERSE LENGTH=406	406	44.2	5	5	7	3	3	4
AT3G56070.1	rotamase cyclophilin 2	>AT3G56070.1 | Symbols: ROC2 | rotamase cyclophilin 2 | chr3:20806987-20807517 REVERSE LENGTH=176;>AT3G56070.2 | Symbols: ROC2 | rotamase cyclophilin 2 | chr3:20806987-20807517 REVERSE LENGTH=176	176	18.9	4	9	4	3	3	4
AT4G22490.1	Bifunctional inhibitor/lipid-transfer protein/seed storage 2S albumin superfamily protein	>AT4G22490.1 | Symbols: | Bifunctional inhibitor/lipid-transfer protein/seed storage 2S albumin superfamily protein | chr4:11849933-11850295 REVERSE LENGTH=120	120	12.8	17	10	17	3	3	4
AT5G02560.2	histone H2A 12	>AT5G02560.2 | Symbols: HTA12 | histone H2A 12 | chr5:575437-576456 FORWARD LENGTH=177	177	18.9	21	22	21	3	3	4
AT5G04590.1	sulfite reductase	>AT5G04590.1 | Symbols: SIR | sulfite reductase | chr5:1319404-1322298 FORWARD LENGTH=642	642	71.9	5	5	7	3	3	4
AT5G05340.1	Peroxidase superfamily protein	>AT5G05340.1 | Symbols: | Peroxidase superfamily protein | chr5:1579142-1580819 REVERSE LENGTH=324	324	34.2	2	2	7	3	3	4
AT5G43970.1	translocase of outer membrane 22-V	>AT5G43970.1 | Symbols: TOM22-V, TOM9-2, ATTOM22-V | translocase of outer membrane 22-V | chr5:17692888-17693187 FORWARD LENGTH=99	99	10.4	23	23	23	3	3	4
AT5G50000.1	Protein kinase superfamily protein	>AT5G50000.1 | Symbols: | Protein kinase superfamily protein | chr5:20342838-20345033 REVERSE LENGTH=385	385	42.7	5	7	7	3	3	4
AT5G64816.2	unknown protein; Has 35333 Blast hits to 34131 proteins in 2444 species: Archae - 798; Bacteria - 22429; Metazoa - 974; Fungi - 991; Plants - 531; Viruses - 0; Other Eukaryotes - 9610 (source: NCBI BLink).	>AT5G64816.2 | Symbols: | unknown protein; Has 35333 Blast hits to 34131 proteins in 2444 species: Archae - 798; Bacteria - 22429; Metazoa - 974; Fungi - 991; Plants - 531; Viruses - 0; Other Eukaryotes - 9610 (source: NCBI BLink). | chr5:25913487-25913879 FORWARD LENGTH=130;>AT5G64816.1 | Symbols: | unknown protein; Has 30201 Blast hits to 17322 proteins in 780 species: Archae - 12; Bacteria - 1…	130	14.4	22	22	22	3	3	4
AT1G53500.1	NAD-dependent epimerase/dehydratase family protein	>AT1G53500.1 | Symbols: MUM4, RHM2, ATRHM2, ATMUM4 | NAD-dependent epimerase/dehydratase family protein | chr1:19967157-19969239 REVERSE LENGTH=667	667	75.2	2	5	7	2	3	4
AT2G35240.1	plastid developmental protein DAG, putative	>AT2G35240.1 | Symbols: | plastid developmental protein DAG, putative | chr2:14845099-14846262 REVERSE LENGTH=232	232	26.4	3	7	3	2	3	4
AT2G42010.1	phospholipase D beta 1	>AT2G42010.1 | Symbols: PLDBETA1, PLDBETA | phospholipase D beta 1 | chr2:17533018-17537990 REVERSE LENGTH=1083	1083	121	2	3	3	2	3	4
AT3G14790.1	rhamnose biosynthesis 3	>AT3G14790.1 | Symbols: RHM3, ATRHM3 | rhamnose biosynthesis 3 | chr3:4964791-4966875 FORWARD LENGTH=664	664	74.9	2	5	7	2	3	4
AT3G28715.1	ATPase, V0/A0 complex, subunit C/D	>AT3G28715.1 | Symbols: | ATPase, V0/A0 complex, subunit C/D | chr3:10778025-10780350 FORWARD LENGTH=351	351	40.8	8	13	17	2	3	4
AT5G43940.1	GroES-like zinc-binding dehydrogenase family protein	>AT5G43940.1 | Symbols: HOT5, ADH2, GSNOR, ATGSNOR1, PAR2 | GroES-like zinc-binding dehydrogenase family protein | chr5:17684265-17686379 FORWARD LENGTH=379	379	40.7	4	12	15	2	3	4
AT1G65820.3	microsomal glutathione s-transferase, putative	>AT1G65820.3 | Symbols: | microsomal glutathione s-transferase, putative | chr1:24485213-24486682 FORWARD LENGTH=194	194	22.2	4	13	13	1	3	4
AT2G07707.1	Plant mitochondrial ATPase, F0 complex, subunit 8 protein	>AT2G07707.1 | Symbols: | Plant mitochondrial ATPase, F0 complex, subunit 8 protein | chr2:3386292-3386768 FORWARD LENGTH=158;>ATMG00480.1 | Symbols: ORFB, ATP8 | Plant mitochondrial ATPase, F0 complex, subunit 8 protein | chrM:129909-130385 FORWARD LENGTH=158	158	18.2	8	8	22	1	3	4
AT4G17560.1	Ribosomal protein L19 family protein	>AT4G17560.1 | Symbols: | Ribosomal protein L19 family protein | chr4:9780343-9781752 FORWARD LENGTH=225	225	25.5	4	10	15	1	3	4
AT5G04430.2	binding to TOMV RNA 1L (long form)	>AT5G04430.2 | Symbols: BTR1, BTR1L | binding to TOMV RNA 1L (long form) | chr5:1250602-1253523 REVERSE LENGTH=334	334	36	4	4	7	1	3	4
AT5G67510.1	Translation protein SH3-like family protein	>AT5G67510.1 | Symbols: | Translation protein SH3-like family protein | chr5:26937970-26938410 REVERSE LENGTH=146	146	16.8	5	5	12	1	3	4
AT1G67350.1	unknown protein; Has 2 Blast hits to 2 proteins in 1 species: Archae - 0; Bacteria - 0; Metazoa - 0; Fungi - 0; Plants - 2; Viruses - 0; Other Eukaryotes - 0 (source: NCBI BLink).	>AT1G67350.1 | Symbols: | unknown protein; Has 2 Blast hits to 2 proteins in 1 species: Archae - 0; Bacteria - 0; Metazoa - 0; Fungi - 0; Plants - 2; Viruses - 0; Other Eukaryotes - 0 (source: NCBI BLink). | chr1:25235826-25236122 FORWARD LENGTH=98;>AT1G67350.2 | Symbols: | unknown protein; FUNCTIONS IN: molecular_function unknown; INVOLVED IN: photorespiration; LOCATED IN: mitochondrial membrane…	98	11.8		20	17		3	4
AT2G43630.1	FUNCTIONS IN: molecular_function unknown; INVOLVED IN: biological_process unknown; LOCATED IN: chloroplast thylakoid membrane, chloroplast, nucleus, chloroplast envelope; EXPRESSED IN: 22 plant structures; EXPRESSED DURING: 13 growth stages; BEST Arabidopsis thaliana protein match is: glycine-rich protein (TAIR:AT3G59640.2); Has 67 Blast hits to 67 proteins in 20 species: Archae - 0; Bacteria - 4…	>AT2G43630.1 | Symbols: | FUNCTIONS IN: molecular_function unknown; INVOLVED IN: biological_process unknown; LOCATED IN: chloroplast thylakoid membrane, chloroplast, nucleus, chloroplast envelope; EXPRESSED IN: 22 plant structures; EXPRESSED DURING: 13 growth stages; BEST Arabidopsis thaliana protein match is: glycine-rich protein (TAIR:AT3G59640.2); Has 67 Blast hits to 67 proteins in 20 species…	274	30.7	13	10	8	6	2	4
AT3G02320.1	N2,N2-dimethylguanosine tRNA methyltransferase	>AT3G02320.1 | Symbols: | N2,N2-dimethylguanosine tRNA methyltransferase | chr3:470097-473492 FORWARD LENGTH=589	589	65.6	6	3	7	4	2	4
ATCG01120.1	chloroplast ribosomal protein S15	>ATCG01120.1 | Symbols: RPS15 | chloroplast ribosomal protein S15 | chrC:123296-123562 REVERSE LENGTH=88	88	10.7	34	16	34	4	2	4
AT1G50140.1	P-loop containing nucleoside triphosphate hydrolases superfamily protein	>AT1G50140.1 | Symbols: | P-loop containing nucleoside triphosphate hydrolases superfamily protein | chr1:18569921-18578663 REVERSE LENGTH=1003	1003	113.2	1	1	3	3	2	4
AT2G05710.1	aconitase 3	>AT2G05710.1 | Symbols: ACO3 | aconitase 3 | chr2:2141591-2146350 FORWARD LENGTH=990	990	108.1	2	2	5	3	2	4
AT3G28900.1	Ribosomal protein L34e superfamily protein	>AT3G28900.1 | Symbols: | Ribosomal protein L34e superfamily protein | chr3:10902864-10904415 REVERSE LENGTH=120	120	13.6	7	17	17	3	2	4
AT3G61240.2	DEA(D/H)-box RNA helicase family protein	>AT3G61240.2 | Symbols: | DEA(D/H)-box RNA helicase family protein | chr3:22666590-22669154 FORWARD LENGTH=498;>AT3G61240.1 | Symbols: | DEA(D/H)-box RNA helicase family protein | chr3:22666590-22669154 FORWARD LENGTH=498	498	56.7	10	2	7	3	2	4
AT4G10610.1	CTC-interacting domain 12	>AT4G10610.1 | Symbols: RBP37, ATRBP37, CID12 | CTC-interacting domain 12 | chr4:6557336-6559143 FORWARD LENGTH=336	336	36.8	7	9	11	3	2	4
AT4G30996.1	Protein of unknown function (DUF1068)	>AT4G30996.1 | Symbols: | Protein of unknown function (DUF1068) | chr4:15101464-15102461 FORWARD LENGTH=172	172	19.1	16	9	21	3	2	4
AT5G15080.1	Protein kinase superfamily protein	>AT5G15080.1 | Symbols: | Protein kinase superfamily protein | chr5:4886414-4888555 FORWARD LENGTH=493	493	54.8	3	2	2	3	2	4
AT5G20220.1	zinc knuckle (CCHC-type) family protein	>AT5G20220.1 | Symbols: | zinc knuckle (CCHC-type) family protein | chr5:6822208-6825771 FORWARD LENGTH=393;>AT5G20220.2 | Symbols: | zinc knuckle (CCHC-type) family protein | chr5:6822208-6825771 FORWARD LENGTH=393	393	44.1	6	6	6	3	2	4
AT1G09440.1	Protein kinase superfamily protein	>AT1G09440.1 | Symbols: | Protein kinase superfamily protein | chr1:3045513-3047393 REVERSE LENGTH=466	466	52.6	2	2	2	2	2	4
AT1G13320.1	protein phosphatase 2A subunit A3	>AT1G13320.1 | Symbols: PP2AA3 | protein phosphatase 2A subunit A3 | chr1:4563692-4567348 REVERSE LENGTH=587;>AT1G13320.3 | Symbols: PP2AA3 | protein phosphatase 2A subunit A3 | chr1:4563692-4567348 REVERSE LENGTH=587	587	65.5	4	4	6	2	2	4
AT1G22300.1	general regulatory factor 10	>AT1G22300.1 | Symbols: GRF10, 14-3-3EPSILON, GF14 EPSILON | general regulatory factor 10 | chr1:7879146-7881103 REVERSE LENGTH=254	254	28.9	10	6	21	2	2	4
AT1G75840.1	RAC-like GTP binding protein 5	>AT1G75840.1 | Symbols: ARAC5, ATGP3, ROP4, ATROP4 | RAC-like GTP binding protein 5 | chr1:28475964-28477377 FORWARD LENGTH=196	196	21.8	13	13	13	2	2	4
AT2G31880.1	Leucine-rich repeat protein kinase family protein	>AT2G31880.1 | Symbols: SOBIR1, EVR | Leucine-rich repeat protein kinase family protein | chr2:13554920-13556845 FORWARD LENGTH=641	641	71.1	1	1	1	2	2	4
AT2G41770.1	Protein of unknown function (DUF288)	>AT2G41770.1 | Symbols: | Protein of unknown function (DUF288) | chr2:17424549-17427042 REVERSE LENGTH=771	771	88	1	2	3	2	2	4
AT4G18970.2	GDSL-like Lipase/Acylhydrolase superfamily protein	>AT4G18970.2 | Symbols: | GDSL-like Lipase/Acylhydrolase superfamily protein | chr4:10388875-10390808 REVERSE LENGTH=410	410	45.2	6	3	10	2	2	4
AT4G20850.1	tripeptidyl peptidase ii	>AT4G20850.1 | Symbols: TPP2 | tripeptidyl peptidase ii | chr4:11160935-11169889 REVERSE LENGTH=1380	1380	152.3	1	1	3	2	2	4
AT5G06600.1	ubiquitin-specific protease 12	>AT5G06600.1 | Symbols: UBP12 | ubiquitin-specific protease 12 | chr5:2019545-2027834 REVERSE LENGTH=1116	1116	130.5	2	2	3	2	2	4
AT5G11520.1	aspartate aminotransferase 3	>AT5G11520.1 | Symbols: ASP3, YLS4 | aspartate aminotransferase 3 | chr5:3685257-3687721 REVERSE LENGTH=449	449	48.9	2	4	7	2	2	4
AT5G47910.1	respiratory burst oxidase homologue D	>AT5G47910.1 | Symbols: RBOHD, ATRBOHD | respiratory burst oxidase homologue D | chr5:19397585-19401768 FORWARD LENGTH=921	921	103.8	2	2	2	2	2	4
AT5G54100.1	SPFH/Band 7/PHB domain-containing membrane-associated protein family	>AT5G54100.1 | Symbols: | SPFH/Band 7/PHB domain-containing membrane-associated protein family | chr5:21954035-21956500 REVERSE LENGTH=401	401	43.6	5	5	5	2	2	4
AT1G01100.2	60S acidic ribosomal protein family	>AT1G01100.2 | Symbols: | 60S acidic ribosomal protein family | chr1:50284-50954 REVERSE LENGTH=112;>AT1G01100.1 | Symbols: | 60S acidic ribosomal protein family | chr1:50284-50954 REVERSE LENGTH=112;>AT1G01100.4 | Symbols: | 60S acidic ribosomal protein family | chr1:50284-50954 REVERSE LENGTH=112	112	11.2	35	35	52	1	2	4
AT3G20230.1	Ribosomal L18p/L5e family protein	>AT3G20230.1 | Symbols: | Ribosomal L18p/L5e family protein | chr3:7055639-7056679 REVERSE LENGTH=187	187	21.1	7	16	20	1	2	4
AT4G18060.1	SH3 domain-containing protein	>AT4G18060.1 | Symbols: | SH3 domain-containing protein | chr4:10027668-10029662 REVERSE LENGTH=351	351	39.5	3	9	13	1	2	4
AT4G30580.1	Phospholipid/glycerol acyltransferase family protein	>AT4G30580.1 | Symbols: ATS2, EMB1995, LPAT1 | Phospholipid/glycerol acyltransferase family protein | chr4:14932515-14934489 REVERSE LENGTH=356	356	39.4	3	3	7	1	2	4
AT5G43900.3	myosin 2	>AT5G43900.3 | Symbols: MYA2 | myosin 2 | chr5:17657241-17667413 REVERSE LENGTH=1565	1565	176.8	1	1	3	1	2	4
AT3G57990.1	unknown protein; Has 1497 Blast hits to 1323 proteins in 52 species: Archae - 0; Bacteria - 4; Metazoa - 23; Fungi - 34; Plants - 61; Viruses - 0; Other Eukaryotes - 1375 (source: NCBI BLink).	>AT3G57990.1 | Symbols: | unknown protein; Has 1497 Blast hits to 1323 proteins in 52 species: Archae - 0; Bacteria - 4; Metazoa - 23; Fungi - 34; Plants - 61; Viruses - 0; Other Eukaryotes - 1375 (source: NCBI BLink). | chr3:21470244-21471347 REVERSE LENGTH=367	367	39.9		11	8		2	4
AT5G08300.1	Succinyl-CoA ligase, alpha subunit	>AT5G08300.1 | Symbols: | Succinyl-CoA ligase, alpha subunit | chr5:2667579-2669672 FORWARD LENGTH=347	347	36.1		7	13		2	4
AT5G58330.1	lactate/malate dehydrogenase family protein	>AT5G58330.1 | Symbols: | lactate/malate dehydrogenase family protein | chr5:23580010-23582287 REVERSE LENGTH=443	443	48.3		9	14		2	4
AT4G30220.2	small nuclear ribonucleoprotein F	>AT4G30220.2 | Symbols: RUXF | small nuclear ribonucleoprotein F | chr4:14803100-14804259 REVERSE LENGTH=96	96	10.8	17	8	31	5	1	4
AT1G08200.1	UDP-D-apiose/UDP-D-xylose synthase 2	>AT1G08200.1 | Symbols: AXS2 | UDP-D-apiose/UDP-D-xylose synthase 2 | chr1:2574259-2576609 REVERSE LENGTH=389	389	43.8	5	2	12	4	1	4
AT3G47470.1	light-harvesting chlorophyll-protein complex I subunit A4	>AT3G47470.1 | Symbols: LHCA4, CAB4 | light-harvesting chlorophyll-protein complex I subunit A4 | chr3:17493622-17494773 REVERSE LENGTH=251	251	27.7	7	7	7	3	1	4
AT4G00860.1	Protein of unknown function (DUF1138)	>AT4G00860.1 | Symbols: ATOZI1, AT0ZI1 | Protein of unknown function (DUF1138) | chr4:359548-359868 REVERSE LENGTH=80	80	8.6	24	16	24	3	1	4
AT2G22090.2	RNA-binding (RRM/RBD/RNP motifs) family protein	>AT2G22090.2 | Symbols: UBA1A | RNA-binding (RRM/RBD/RNP motifs) family protein | chr2:9389407-9390450 REVERSE LENGTH=347	347	36.7	6	6	12	2	1	4
ATMG00510.1	NADH dehydrogenase subunit 7	>ATMG00510.1 | Symbols: NAD7 | NADH dehydrogenase subunit 7 | chrM:132071-138153 FORWARD LENGTH=394	394	44.5	9	3	12	2	1	4
AT1G69740.2	Aldolase superfamily protein	>AT1G69740.2 | Symbols: HEMB1 | Aldolase superfamily protein | chr1:26232197-26234713 FORWARD LENGTH=430;>AT1G69740.1 | Symbols: HEMB1 | Aldolase superfamily protein | chr1:26232197-26234713 FORWARD LENGTH=430	430	46.7	2	2	5	1	1	4
AT3G24170.3	glutathione-disulfide reductase	>AT3G24170.3 | Symbols: ATGR1, GR1 | glutathione-disulfide reductase | chr3:8729762-8734115 REVERSE LENGTH=499;>AT3G24170.1 | Symbols: ATGR1, GR1 | glutathione-disulfide reductase | chr3:8729762-8734115 REVERSE LENGTH=499;>AT3G24170.2 | Symbols: ATGR1, GR1 | glutathione-disulfide reductase | chr3:8729762-8734115 REVERSE LENGTH=499	499	53.8	2	2	4	1	1	4
AT4G22505.1	Bifunctional inhibitor/lipid-transfer protein/seed storage 2S albumin superfamily protein	>AT4G22505.1 | Symbols: | Bifunctional inhibitor/lipid-transfer protein/seed storage 2S albumin superfamily protein | chr4:11851363-11852955 REVERSE LENGTH=530	530	55.2	3	4	4	1	1	4
AT5G07020.1	proline-rich family protein	>AT5G07020.1 | Symbols: | proline-rich family protein | chr5:2180669-2182284 REVERSE LENGTH=235	235	24.4	6	6	6	1	1	4
AT5G60920.1	COBRA-like extracellular glycosyl-phosphatidyl inositol-anchored protein family	>AT5G60920.1 | Symbols: COB | COBRA-like extracellular glycosyl-phosphatidyl inositol-anchored protein family | chr5:24511466-24513932 REVERSE LENGTH=456	456	51.2	3	3	5	1	1	4
AT5G61410.2	D-ribulose-5-phosphate-3-epimerase	>AT5G61410.2 | Symbols: RPE | D-ribulose-5-phosphate-3-epimerase | chr5:24684085-24685836 REVERSE LENGTH=281;>AT5G61410.1 | Symbols: RPE, EMB2728 | D-ribulose-5-phosphate-3-epimerase | chr5:24684085-24685836 REVERSE LENGTH=281	281	30	7	2	15	1	1	4
AT1G18070.3	Translation elongation factor EF1A/initiation factor IF2gamma family protein	>AT1G18070.3 | Symbols: | Translation elongation factor EF1A/initiation factor IF2gamma family protein | chr1:6214236-6218211 REVERSE LENGTH=543	543	60.5		2	6		1	4
AT1G56340.1	calreticulin 1a	>AT1G56340.1 | Symbols: CRT1, CRT1a, AtCRT1a | calreticulin 1a | chr1:21090059-21092630 REVERSE LENGTH=425	425	48.5		4	8		1	4
AT2G20420.1	ATP citrate lyase (ACL) family protein	>AT2G20420.1 | Symbols: | ATP citrate lyase (ACL) family protein | chr2:8805574-8807858 FORWARD LENGTH=421	421	45.3		2	10		1	4
AT2G24820.1	translocon at the inner envelope membrane of chloroplasts 55-II	>AT2G24820.1 | Symbols: TIC55-II | translocon at the inner envelope membrane of chloroplasts 55-II | chr2:10575038-10576829 FORWARD LENGTH=539	539	60.6		2	7		1	4
AT3G48690.1	alpha/beta-Hydrolases superfamily protein	>AT3G48690.1 | Symbols: ATCXE12, CXE12 | alpha/beta-Hydrolases superfamily protein | chr3:18037186-18038160 REVERSE LENGTH=324	324	35.5		4	6		1	4
AT3G62530.1	ARM repeat superfamily protein	>AT3G62530.1 | Symbols: | ARM repeat superfamily protein | chr3:23132219-23133121 FORWARD LENGTH=221	221	24.5		8	20		1	4
AT4G39520.1	GTP-binding protein-related	>AT4G39520.1 | Symbols: | GTP-binding protein-related | chr4:18371329-18374000 REVERSE LENGTH=369	369	41.1		3	12		1	4
AT5G08280.1	hydroxymethylbilane synthase	>AT5G08280.1 | Symbols: HEMC | hydroxymethylbilane synthase | chr5:2663763-2665596 REVERSE LENGTH=382	382	41		2	10		1	4
AT5G13850.1	nascent polypeptide-associated complex subunit alpha-like protein 3	>AT5G13850.1 | Symbols: NACA3 | nascent polypeptide-associated complex subunit alpha-like protein 3 | chr5:4471361-4472676 FORWARD LENGTH=204	204	22		5	12		1	4
AT5G17330.1	glutamate decarboxylase	>AT5G17330.1 | Symbols: GAD, GAD1 | glutamate decarboxylase | chr5:5711141-5714839 FORWARD LENGTH=502	502	57		2	3		1	4
AT5G64760.1	regulatory particle non-ATPase subunit 5B	>AT5G64760.1 | Symbols: RPN5B | regulatory particle non-ATPase subunit 5B | chr5:25894027-25896445 REVERSE LENGTH=442	442	51.1		2	6		1	4
AT1G08160.1	Late embryogenesis abundant (LEA) hydroxyproline-rich glycoprotein family	>AT1G08160.1 | Symbols: | Late embryogenesis abundant (LEA) hydroxyproline-rich glycoprotein family | chr1:2559672-2560337 REVERSE LENGTH=221	221	25.1	12		12	4		4
AT1G44170.2	aldehyde dehydrogenase 3H1	>AT1G44170.2 | Symbols: ALDH3H1, ALDH4 | aldehyde dehydrogenase 3H1 | chr1:16796564-16800031 REVERSE LENGTH=484;>AT1G44170.1 | Symbols: ALDH3H1, ALDH4 | aldehyde dehydrogenase 3H1 | chr1:16796564-16800031 REVERSE LENGTH=484	484	53.1	2		4	4		4
AT3G53460.4	chloroplast RNA-binding protein 29	>AT3G53460.4 | Symbols: CP29 | chloroplast RNA-binding protein 29 | chr3:19819738-19821423 REVERSE LENGTH=363	363	38.4	4		8	2		4
AT5G23890.1	LOCATED IN: mitochondrion, chloroplast thylakoid membrane, chloroplast, plastid, chloroplast envelope; EXPRESSED IN: 24 plant structures; EXPRESSED DURING: 14 growth stages; CONTAINS InterPro DOMAIN/s: S-layer homology domain (InterPro:IPR001119); BEST Arabidopsis thaliana protein match is: unknown protein (TAIR:AT5G52410.2); Has 1807 Blast hits to 1807 proteins in 277 species: Archae - 0; Bacter…	>AT5G23890.1 | Symbols: | LOCATED IN: mitochondrion, chloroplast thylakoid membrane, chloroplast, plastid, chloroplast envelope; EXPRESSED IN: 24 plant structures; EXPRESSED DURING: 14 growth stages; CONTAINS InterPro DOMAIN/s: S-layer homology domain (InterPro:IPR001119); BEST Arabidopsis thaliana protein match is: unknown protein (TAIR:AT5G52410.2); Has 1807 Blast hits to 1807 proteins in 277 s…	946	103.9	3		3	2		4
AT5G05010.2	clathrin adaptor complexes medium subunit family protein	>AT5G05010.2 | Symbols: | clathrin adaptor complexes medium subunit family protein | chr5:1477137-1479872 FORWARD LENGTH=527;>AT5G05010.1 | Symbols: | clathrin adaptor complexes medium subunit family protein | chr5:1477137-1479872 FORWARD LENGTH=527	527	57.7	4		9	1		4
AT1G20950.1	Phosphofructokinase family protein	>AT1G20950.1 | Symbols: | Phosphofructokinase family protein | chr1:7297467-7301336 REVERSE LENGTH=614	614	67.1			5			4
AT4G01480.1	pyrophosphorylase 5	>AT4G01480.1 | Symbols: AtPPa5, PPa5 | pyrophosphorylase 5 | chr4:626539-627758 FORWARD LENGTH=216	216	24.7			8			4
AT4G08520.1	SNARE-like superfamily protein	>AT4G08520.1 | Symbols: | SNARE-like superfamily protein | chr4:5417887-5420295 FORWARD LENGTH=181	181	19.9			13			4
AT5G51410.2	LUC7 N_terminus domain-containing protein	>AT5G51410.2 | Symbols: | LUC7 N_terminus domain-containing protein | chr5:20881821-20883577 REVERSE LENGTH=334;>AT5G51410.1 | Symbols: | LUC7 N_terminus domain-containing protein | chr5:20881821-20883577 REVERSE LENGTH=334;>AT5G51410.3 | Symbols: | LUC7 N_terminus domain-containing protein | chr5:20881821-20883577 REVERSE LENGTH=334	334	38.7			13			4
AT5G65730.1	xyloglucan endotransglucosylase/hydrolase 6	>AT5G65730.1 | Symbols: XTH6 | xyloglucan endotransglucosylase/hydrolase 6 | chr5:26299080-26300290 FORWARD LENGTH=292	292	33.7			13			4
AT2G47980.1	sister-chromatid cohesion protein 3	>AT2G47980.1 | Symbols: SCC3, ATSCC3 | sister-chromatid cohesion protein 3 | chr2:19631423-19636795 FORWARD LENGTH=1098	1098	125.7	24	27	4	26	35	3
AT1G03365.1	RING/U-box superfamily protein	>AT1G03365.1 | Symbols: | RING/U-box superfamily protein | chr1:827182-830191 FORWARD LENGTH=823	823	91.5	14	14	4	13	18	3
AT5G22320.1	Leucine-rich repeat (LRR) family protein	>AT5G22320.1 | Symbols: | Leucine-rich repeat (LRR) family protein | chr5:7388175-7390426 REVERSE LENGTH=452	452	50.5	32	23	7	18	16	3
AT4G26870.1	Class II aminoacyl-tRNA and biotin synthetases superfamily protein	>AT4G26870.1 | Symbols: | Class II aminoacyl-tRNA and biotin synthetases superfamily protein | chr4:13505381-13507619 FORWARD LENGTH=532	532	60.3	13	21	9	5	16	3
AT4G29730.1	nucleosome/chromatin assembly factor group C5	>AT4G29730.1 | Symbols: NFC5, MSI5 | nucleosome/chromatin assembly factor group C5 | chr4:14559255-14562522 REVERSE LENGTH=487	487	54	7	4	2	11	14	3
AT1G45130.1	beta-galactosidase 5	>AT1G45130.1 | Symbols: BGAL5 | beta-galactosidase 5 | chr1:17065447-17069110 FORWARD LENGTH=732	732	81.4	4	5	3	5	13	3
AT1G20970.1	FUNCTIONS IN: molecular_function unknown; INVOLVED IN: biological_process unknown; LOCATED IN: plasma membrane, vacuole; EXPRESSED IN: guard cell, cultured cell; BEST Arabidopsis thaliana protein match is: proton pump interactor 1 (TAIR:AT4G27500.1); Has 30201 Blast hits to 17322 proteins in 780 species: Archae - 12; Bacteria - 1396; Metazoa - 17338; Fungi - 3422; Plants - 5037; Viruses - 0; Othe…	>AT1G20970.1 | Symbols: | FUNCTIONS IN: molecular_function unknown; INVOLVED IN: biological_process unknown; LOCATED IN: plasma membrane, vacuole; EXPRESSED IN: guard cell, cultured cell; BEST Arabidopsis thaliana protein match is: proton pump interactor 1 (TAIR:AT4G27500.1); Has 30201 Blast hits to 17322 proteins in 780 species: Archae - 12; Bacteria - 1396; Metazoa - 17338; Fungi - 3422; Plants…	1364	150.1	5	7	3	11	12	3
AT2G24060.1	Translation initiation factor 3 protein	>AT2G24060.1 | Symbols: | Translation initiation factor 3 protein | chr2:10229453-10231390 FORWARD LENGTH=312	312	35.1	12	19	9	6	11	3
AT2G13370.1	chromatin remodeling 5	>AT2G13370.1 | Symbols: CHR5 | chromatin remodeling 5 | chr2:5544601-5555543 REVERSE LENGTH=1724	1724	197.1	3	5	2	7	10	3
AT1G33240.1	GT-2-like 1	>AT1G33240.1 | Symbols: AT-GTL1, AT-GTL2, GTL1 | GT-2-like 1 | chr1:12051859-12054320 REVERSE LENGTH=669	669	74.2	4	16	1	6	10	3
AT3G63470.1	serine carboxypeptidase-like 40	>AT3G63470.1 | Symbols: scpl40 | serine carboxypeptidase-like 40 | chr3:23438561-23440862 FORWARD LENGTH=502	502	56.2	9	16	6	6	10	3
AT1G55140.1	Ribonuclease III family protein	>AT1G55140.1 | Symbols: | Ribonuclease III family protein | chr1:20572503-20574332 REVERSE LENGTH=237	237	26.3	23	23	11	8	9	3
AT5G16715.1	ATP binding;valine-tRNA ligases;aminoacyl-tRNA ligases;nucleotide binding;ATP binding;aminoacyl-tRNA ligases	>AT5G16715.1 | Symbols: EMB2247 | ATP binding;valine-tRNA ligases;aminoacyl-tRNA ligases;nucleotide binding;ATP binding;aminoacyl-tRNA ligases | chr5:5485353-5493229 FORWARD LENGTH=974	974	110.6	5	5	3	5	9	3
AT5G18590.1	Galactose oxidase/kelch repeat superfamily protein	>AT5G18590.1 | Symbols: | Galactose oxidase/kelch repeat superfamily protein | chr5:6178516-6182186 REVERSE LENGTH=708;>AT5G18590.2 | Symbols: | Galactose oxidase/kelch repeat superfamily protein | chr5:6178516-6182186 REVERSE LENGTH=708	708	77.6	8	7	3	9	8	3
AT1G02940.1	glutathione S-transferase (class phi) 5	>AT1G02940.1 | Symbols: ATGSTF5, GSTF5 | glutathione S-transferase (class phi) 5 | chr1:663079-664128 REVERSE LENGTH=256	256	29.8	19	15	11	7	8	3
AT1G65470.1	chromatin assembly factor-1 (FASCIATA1) (FAS1)	>AT1G65470.1 | Symbols: FAS1, NFB2 | chromatin assembly factor-1 (FASCIATA1) (FAS1) | chr1:24319906-24323879 REVERSE LENGTH=815	815	93.3	5	5	4	7	8	3
AT1G75240.1	homeobox protein 33	>AT1G75240.1 | Symbols: AtHB33, HB33, ZHD5 | homeobox protein 33 | chr1:28241576-28242505 FORWARD LENGTH=309	309	33.9	9	18	15	7	8	3
AT5G14660.2	peptide deformylase 1B	>AT5G14660.2 | Symbols: PDF1B, DEF2, ATDEF2 | peptide deformylase 1B | chr5:4727129-4728671 REVERSE LENGTH=273;>AT5G14660.1 | Symbols: PDF1B, DEF2, ATDEF2 | peptide deformylase 1B | chr5:4727129-4728671 REVERSE LENGTH=273	273	30.6	16	21	6	6	8	3
AT3G01370.1	CRM family member 2	>AT3G01370.1 | Symbols: ATCFM2, CFM2 | CRM family member 2 | chr3:139033-143477 FORWARD LENGTH=1011	1011	113.6	5	4	2	5	8	3
AT4G02720.1	unknown protein; FUNCTIONS IN: molecular_function unknown; INVOLVED IN: biological_process unknown; EXPRESSED IN: 25 plant structures; EXPRESSED DURING: 14 growth stages; CONTAINS InterPro DOMAIN/s: Protein of unknown function DUF926 (InterPro:IPR009269); Has 30201 Blast hits to 17322 proteins in 780 species: Archae - 12; Bacteria - 1396; Metazoa - 17338; Fungi - 3422; Plants - 5037; Viruses - 0;…	>AT4G02720.1 | Symbols: | unknown protein; FUNCTIONS IN: molecular_function unknown; INVOLVED IN: biological_process unknown; EXPRESSED IN: 25 plant structures; EXPRESSED DURING: 14 growth stages; CONTAINS InterPro DOMAIN/s: Protein of unknown function DUF926 (InterPro:IPR009269); Has 30201 Blast hits to 17322 proteins in 780 species: Archae - 12; Bacteria - 1396; Metazoa - 17338; Fungi - 3422; P…	422	48.4	15	18	10	5	8	3
AT1G14440.2	homeobox protein 31	>AT1G14440.2 | Symbols: AtHB31, HB31, ZHD4 | homeobox protein 31 | chr1:4939076-4940014 REVERSE LENGTH=312;>AT1G14440.1 | Symbols: AtHB31, HB31, ZHD4 | homeobox protein 31 | chr1:4939076-4940014 REVERSE LENGTH=312	312	35.5	12	12	7	11	7	3
AT1G57590.1	Pectinacetylesterase family protein	>AT1G57590.1 | Symbols: | Pectinacetylesterase family protein | chr1:21327458-21329707 REVERSE LENGTH=444	444	49.9	4	16	11	5	7	3
AT3G22142.1	Bifunctional inhibitor/lipid-transfer protein/seed storage 2S albumin superfamily protein	>AT3G22142.1 | Symbols: | Bifunctional inhibitor/lipid-transfer protein/seed storage 2S albumin superfamily protein | chr3:7803604-7808046 REVERSE LENGTH=1480	1480	147.1	2	2	2	4	7	3
AT2G26550.1	heme oxygenase 2	>AT2G26550.1 | Symbols: HO2 | heme oxygenase 2 | chr2:11291584-11293426 REVERSE LENGTH=354	354	41.1	15	14	4	9	6	3
AT1G77470.1	replication factor C subunit 3	>AT1G77470.1 | Symbols: RFC3, RFC5 | replication factor C subunit 3 | chr1:29112194-29114323 REVERSE LENGTH=369	369	41.3	17	21	6	8	6	3
AT5G52010.1	C2H2-like zinc finger protein	>AT5G52010.1 | Symbols: | C2H2-like zinc finger protein | chr5:21121626-21122816 REVERSE LENGTH=396	396	45.7	15	9	9	7	6	3
AT2G45060.1	Uncharacterised conserved protein UCP022280	>AT2G45060.1 | Symbols: | Uncharacterised conserved protein UCP022280 | chr2:18584674-18586688 REVERSE LENGTH=272	272	30.3	18	24	9	6	6	3
AT1G52980.1	GTP-binding family protein	>AT1G52980.1 | Symbols: | GTP-binding family protein | chr1:19737493-19740201 FORWARD LENGTH=576	576	65	7	12	7	5	6	3
AT1G63780.1	Ribosomal RNA processing Brix domain protein	>AT1G63780.1 | Symbols: IMP4 | Ribosomal RNA processing Brix domain protein | chr1:23665045-23667243 REVERSE LENGTH=294	294	34.1	18	14	8	4	6	3
AT5G19010.1	mitogen-activated protein kinase 16	>AT5G19010.1 | Symbols: MPK16 | mitogen-activated protein kinase 16 | chr5:6345096-6347676 REVERSE LENGTH=567	567	64.9	6	8	5	4	6	3
AT5G64330.1	Phototropic-responsive NPH3 family protein	>AT5G64330.1 | Symbols: NPH3, RPT3, JK218 | Phototropic-responsive NPH3 family protein | chr5:25727568-25730225 FORWARD LENGTH=746	746	81.8	4	7	3	4	6	3
AT1G26110.1	decapping 5	>AT1G26110.1 | Symbols: DCP5 | decapping 5 | chr1:9024616-9027556 REVERSE LENGTH=611	611	64.3	2	4	2	3	6	3
AT3G60830.1	actin-related protein 7	>AT3G60830.1 | Symbols: ATARP7, ARP7 | actin-related protein 7 | chr3:22474298-22476000 FORWARD LENGTH=363	363	39.9	11	8	11	3	6	3
AT1G05570.1	callose synthase 1	>AT1G05570.1 | Symbols: CALS1, GSL06, ATGSL6, ATGSL06, GSL6 | callose synthase 1 | chr1:1647880-1658677 REVERSE LENGTH=1950	1950	225.6	1	3	2	2	6	3
AT2G38025.1	Cysteine proteinases superfamily protein	>AT2G38025.1 | Symbols: | Cysteine proteinases superfamily protein | chr2:15915239-15916692 REVERSE LENGTH=234	234	26.3	4	12	18	2	6	3
AT4G00270.1	DNA-binding storekeeper protein-related transcriptional regulator	>AT4G00270.1 | Symbols: | DNA-binding storekeeper protein-related transcriptional regulator | chr4:117477-118468 REVERSE LENGTH=302	302	34	6	15	11	2	6	3
AT1G77590.1	long chain acyl-CoA synthetase 9	>AT1G77590.1 | Symbols: LACS9 | long chain acyl-CoA synthetase 9 | chr1:29148501-29151776 REVERSE LENGTH=691	691	76.1		8	6		6	3
AT3G09720.1	P-loop containing nucleoside triphosphate hydrolases superfamily protein	>AT3G09720.1 | Symbols: | P-loop containing nucleoside triphosphate hydrolases superfamily protein | chr3:2980483-2983268 REVERSE LENGTH=541	541	60.9	13	11	8	8	5	3
AT1G65280.1	DNAJ heat shock N-terminal domain-containing protein	>AT1G65280.1 | Symbols: | DNAJ heat shock N-terminal domain-containing protein | chr1:24245501-24248521 FORWARD LENGTH=588	588	66.5	10	7	6	6	5	3
AT1G19570.1	dehydroascorbate reductase	>AT1G19570.1 | Symbols: DHAR1, ATDHAR1, DHAR5 | dehydroascorbate reductase | chr1:6773462-6774413 REVERSE LENGTH=213	213	23.6	17	17	8	5	5	3
AT4G20130.1	plastid transcriptionally active 14	>AT4G20130.1 | Symbols: PTAC14 | plastid transcriptionally active 14 | chr4:10878914-10881697 FORWARD LENGTH=483	483	55.6	10	13	7	5	5	3
AT5G63610.1	cyclin-dependent kinase E;1	>AT5G63610.1 | Symbols: HEN3, CDKE;1, ATCDK8 | cyclin-dependent kinase E;1 | chr5:25463645-25465057 REVERSE LENGTH=470	470	52.8	6	6	2	5	5	3
ATCG00710.1	photosystem II reaction center protein H	>ATCG00710.1 | Symbols: PSBH | photosystem II reaction center protein H | chrC:74485-74706 FORWARD LENGTH=73	73	7.7	15	15	15	5	5	3
AT1G65570.1	Pectin lyase-like superfamily protein	>AT1G65570.1 | Symbols: | Pectin lyase-like superfamily protein | chr1:24374098-24375846 REVERSE LENGTH=397	397	42.7	12	15	9	4	5	3
AT3G13670.1	Protein kinase family protein	>AT3G13670.1 | Symbols: | Protein kinase family protein | chr3:4469434-4473234 FORWARD LENGTH=703	703	78.6	6	5	5	4	5	3
AT3G16200.1	unknown protein; Has 97 Blast hits to 97 proteins in 15 species: Archae - 0; Bacteria - 8; Metazoa - 0; Fungi - 0; Plants - 36; Viruses - 0; Other Eukaryotes - 53 (source: NCBI BLink).	>AT3G16200.1 | Symbols: | unknown protein; Has 97 Blast hits to 97 proteins in 15 species: Archae - 0; Bacteria - 8; Metazoa - 0; Fungi - 0; Plants - 36; Viruses - 0; Other Eukaryotes - 53 (source: NCBI BLink). | chr3:5491619-5493605 REVERSE LENGTH=456	456	52.1	9	9	4	4	5	3
AT3G18520.1	histone deacetylase 15	>AT3G18520.1 | Symbols: HDA15, ATHDA15 | histone deacetylase 15 | chr3:6361605-6365367 FORWARD LENGTH=552	552	60	6	9	5	4	5	3
AT3G47450.1	P-loop containing nucleoside triphosphate hydrolases superfamily protein	>AT3G47450.1 | Symbols: ATNOS1, NOS1, ATNOA1, NOA1, RIF1 | P-loop containing nucleoside triphosphate hydrolases superfamily protein | chr3:17483195-17486249 REVERSE LENGTH=561	561	61.9	9	7	7	4	5	3
AT1G51510.1	RNA-binding (RRM/RBD/RNP motifs) family protein	>AT1G51510.1 | Symbols: Y14 | RNA-binding (RRM/RBD/RNP motifs) family protein | chr1:19103072-19104753 REVERSE LENGTH=202	202	22.4	12	12	12	3	5	3
AT1G53165.3	Protein kinase superfamily protein	>AT1G53165.3 | Symbols: ATMAP4K ALPHA1 | Protein kinase superfamily protein | chr1:19814386-19819233 FORWARD LENGTH=688	688	76.5	3	6	4	3	5	3
AT2G06210.1	binding	>AT2G06210.1 | Symbols: ELF8, VIP6 | binding | chr2:2429108-2436588 REVERSE LENGTH=1091	1091	124	3	4	3	3	5	3
AT2G30210.1	laccase 3	>AT2G30210.1 | Symbols: LAC3 | laccase 3 | chr2:12887735-12889827 REVERSE LENGTH=570	570	64	9	12	6	3	5	3
AT2G42570.1	TRICHOME BIREFRINGENCE-LIKE 39	>AT2G42570.1 | Symbols: TBL39 | TRICHOME BIREFRINGENCE-LIKE 39 | chr2:17717498-17719921 REVERSE LENGTH=367	367	43.1	9	11	5	3	5	3
AT3G22060.1	Receptor-like protein kinase-related family protein	>AT3G22060.1 | Symbols: | Receptor-like protein kinase-related family protein | chr3:7771065-7772137 FORWARD LENGTH=252	252	27.8	7	10	10	3	5	3
AT4G17620.1	glycine-rich protein	>AT4G17620.1 | Symbols: | glycine-rich protein | chr4:9822005-9824859 FORWARD LENGTH=544	544	60.3	6	10	7	3	5	3
AT2G40650.1	PRP38 family protein	>AT2G40650.1 | Symbols: | PRP38 family protein | chr2:16963588-16965596 REVERSE LENGTH=355	355	43.1	6	9	9	2	5	3
AT5G06320.1	NDR1/HIN1-like 3	>AT5G06320.1 | Symbols: NHL3 | NDR1/HIN1-like 3 | chr5:1931016-1931711 REVERSE LENGTH=231	231	25.9	11	11	11	2	5	3
AT5G44390.1	FAD-binding Berberine family protein	>AT5G44390.1 | Symbols: | FAD-binding Berberine family protein | chr5:17882329-17884906 REVERSE LENGTH=542	542	61.4	1	4	1	2	5	3
AT3G17970.1	translocon at the outer membrane of chloroplasts 64-III	>AT3G17970.1 | Symbols: atToc64-III, TOC64-III | translocon at the outer membrane of chloroplasts 64-III | chr3:6148030-6151794 FORWARD LENGTH=589	589	64	2	8	8	1	5	3
AT4G00585.1	unknown protein; Has 47 Blast hits to 47 proteins in 22 species: Archae - 0; Bacteria - 0; Metazoa - 3; Fungi - 7; Plants - 33; Viruses - 0; Other Eukaryotes - 4 (source: NCBI BLink).	>AT4G00585.1 | Symbols: | unknown protein; Has 47 Blast hits to 47 proteins in 22 species: Archae - 0; Bacteria - 0; Metazoa - 3; Fungi - 7; Plants - 33; Viruses - 0; Other Eukaryotes - 4 (source: NCBI BLink). | chr4:251157-252284 REVERSE LENGTH=88	88	9.9	14	28	28	1	5	3
AT4G04940.1	transducin family protein / WD-40 repeat family protein	>AT4G04940.1 | Symbols: | transducin family protein / WD-40 repeat family protein | chr4:2511212-2517052 REVERSE LENGTH=910	910	102.2	1	5	3	1	5	3
AT4G24770.1	31-kDa RNA binding protein	>AT4G24770.1 | Symbols: RBP31, ATRBP31, CP31, ATRBP33 | 31-kDa RNA binding protein | chr4:12766223-12767952 REVERSE LENGTH=329	329	35.8	3	11	5	1	5	3
AT1G64520.1	regulatory particle non-ATPase 12A	>AT1G64520.1 | Symbols: RPN12a | regulatory particle non-ATPase 12A | chr1:23956459-23958120 FORWARD LENGTH=267	267	30.7		15	15		5	3
[truncated: 1,736 more rows]

## Sheet: FLAG IP
Accession	Description	FASTA Title Lines	# AAs	MW [kDa]	Coverage [%] (by Search Engine): WT	Coverage [%] (by Search Engine): MBD8-3xFLAG	Coverage [%] (by Search Engine): LDL2-3xFLAG	# PSMs (by Search Engine): WT	# PSMs (by Search Engine): MBD8-3xFLAG	# PSMs (by Search Engine): LDL2-3xFLAG	Modifications
[truncated: 5,065 more rows]
